# Supplementary material for: MicroRNA profiling to inform disease classification, severity, and treatment response in pediatric pulmonary hypertension
Source: Am J Physiol Heart Circ Physiol. Author manuscript; Available in PMC 2025 May 14. (PMC12077658; doi:10.1152/ajpheart.00622.2024)
Supplement: Target mRNA of miRNA improved after treatment [file NIHMS2076636-supplement-Target_mRNA_of_miRNA_improved_after_treatment.xlsx]

## Sheet: 2024_8_16_17_13_29
gene_name	gene_id	mirna_name	mirna_id	experiments	publications	cell_lines	micro_tscore
FOXP1	ENSG00000114861	hsa-miR-122-5p	MIMAT0000421	1	1	1	1
G6PC3	ENSG00000141349	hsa-miR-122-5p	MIMAT0000421	1	1	1	1
IGF1R	ENSG00000140443	hsa-miR-122-5p	MIMAT0000421	1	1	1	1
UBAP2	ENSG00000137073	hsa-miR-122-5p	MIMAT0000421	1	1	1	1
RAB11FIP1	ENSG00000156675	hsa-miR-122-5p	MIMAT0000421	1	1	1	0.98
NCAM1	ENSG00000149294	hsa-miR-122-5p	MIMAT0000421	1	1	1	0.95
XPO6	ENSG00000169180	hsa-miR-122-5p	MIMAT0000421	1	1	1	0.9
CDK4	ENSG00000135446	hsa-miR-122-5p	MIMAT0000421	2	1	1	0.89
FAM117B	ENSG00000138439	hsa-miR-122-5p	MIMAT0000421	1	1	1	0.89
PIK3CG	ENSG00000105851	hsa-miR-122-5p	MIMAT0000421	1	1	1	0.84
ADAM10	ENSG00000137845	hsa-miR-122-5p	MIMAT0000421	1	1	1	0.79
ENTPD4	ENSG00000197217	hsa-miR-122-5p	MIMAT0000421	1	1	1	0.75
ALDOA	ENSG00000149925	hsa-miR-122-5p	MIMAT0000421	1	1	1	0.73
GALNT10	ENSG00000164574	hsa-miR-122-5p	MIMAT0000421	1	1	1	0.69
AP3M2	ENSG00000070718	hsa-miR-122-5p	MIMAT0000421	1	1	1	0.65
EGLN3	ENSG00000129521	hsa-miR-122-5p	MIMAT0000421	1	1	1	0.62
CCNG1	ENSG00000113328	hsa-miR-122-5p	MIMAT0000421	1	1	1	0.52
CYP7A1	ENSG00000167910	hsa-miR-122-5p	MIMAT0000421	1	1	1	0.52
AACS	ENSG00000081760	hsa-miR-122-5p	MIMAT0000421	1	1	1	0.48
TBX19	ENSG00000143178	hsa-miR-122-5p	MIMAT0000421	1	1	1	0.46
NFATC2IP	ENSG00000176953	hsa-miR-122-5p	MIMAT0000421	1	1	1	0.45
RAB6B	ENSG00000154917	hsa-miR-122-5p	MIMAT0000421	1	1	1	0.45
MAPK11	ENSG00000185386	hsa-miR-122-5p	MIMAT0000421	1	1	1	0.42
ANXA11	ENSG00000122359	hsa-miR-122-5p	MIMAT0000421	1	1	1	0.41
FOXJ3	ENSG00000198815	hsa-miR-122-5p	MIMAT0000421	1	1	1	0.39
TPD52L2	ENSG00000101150	hsa-miR-122-5p	MIMAT0000421	1	1	1	0.39
ADAM17	ENSG00000151694	hsa-miR-122-5p	MIMAT0000421	1	1	1	0.37
ATP1A2	ENSG00000018625	hsa-miR-122-5p	MIMAT0000421	1	1	1	0.37
ANK2	ENSG00000145362	hsa-miR-122-5p	MIMAT0000421	1	1	1	0.36
DUSP2	ENSG00000158050	hsa-miR-122-5p	MIMAT0000421	1	1	1	0.35
AKT3	ENSG00000117020	hsa-miR-122-5p	MIMAT0000421	1	1	1	-1
DSTYK	ENSG00000133059	hsa-miR-122-5p	MIMAT0000421	1	1	1	-1
MECP2	ENSG00000169057	hsa-miR-122-5p	MIMAT0000421	1	1	1	-1
NUMBL	ENSG00000105245	hsa-miR-122-5p	MIMAT0000421	1	1	1	-1
PRKRA	ENSG00000180228	hsa-miR-122-5p	MIMAT0000421	1	1	1	-1
SLC7A1	ENSG00000139514	hsa-miR-122-5p	MIMAT0000421	1	1	1	-1
SLC7A11	ENSG00000151012	hsa-miR-122-5p	MIMAT0000421	1	1	1	-1
TRIB1	ENSG00000173334	hsa-miR-122-5p	MIMAT0000421	1	1	1	-1
CTDSP1	ENSG00000144579	hsa-miR-124-3p	MIMAT0000422	1	1	1	1
VIM	ENSG00000026025	hsa-miR-124-3p	MIMAT0000422	1	1	1	0.99
ROCK1	ENSG00000067900	hsa-miR-124-3p	MIMAT0000422	2	2	2	0.91
CAMTA1	ENSG00000171735	hsa-miR-124-3p	MIMAT0000422	1	1	1	0.91
ELK3	ENSG00000111145	hsa-miR-124-3p	MIMAT0000422	1	1	1	0.91
CDK4	ENSG00000135446	hsa-miR-124-3p	MIMAT0000422	1	1	1	0.89
PTBP1	ENSG00000011304	hsa-miR-124-3p	MIMAT0000422	2	2	2	0.81
HNRNPA2B1	ENSG00000122566	hsa-miR-124-3p	MIMAT0000422	1	1	1	0.74
CD276	ENSG00000103855	hsa-miR-124-3p	MIMAT0000422	1	1	1	0.73
ROCK2	ENSG00000134318	hsa-miR-124-3p	MIMAT0000422	2	1	2	0.67
GRIA1	ENSG00000155511	hsa-miR-124-3p	MIMAT0000422	1	1	1	0.66
EZH2	ENSG00000106462	hsa-miR-124-3p	MIMAT0000422	3	2	3	0.65
SLC16A1	ENSG00000155380	hsa-miR-124-3p	MIMAT0000422	3	2	3	0.61
PCSK6	ENSG00000140479	hsa-miR-124-3p	MIMAT0000422	1	1	1	0.61
SMYD3	ENSG00000185420	hsa-miR-124-3p	MIMAT0000422	1	1	1	0.6
ETS1	ENSG00000134954	hsa-miR-124-3p	MIMAT0000422	2	1	2	0.55
IL6R	ENSG00000160712	hsa-miR-124-3p	MIMAT0000422	1	1	1	0.54
CCND2	ENSG00000118971	hsa-miR-124-3p	MIMAT0000422	1	1	1	0.53
GTF2A1	ENSG00000165417	hsa-miR-124-3p	MIMAT0000422	1	1	1	0.53
ITGB1	ENSG00000150093	hsa-miR-124-3p	MIMAT0000422	1	1	1	0.52
CCN2	ENSG00000118523	hsa-miR-124-3p	MIMAT0000422	1	1	1	0.51
RHOG	ENSG00000177105	hsa-miR-124-3p	MIMAT0000422	1	1	1	0.51
IQGAP2	ENSG00000145703	hsa-miR-124-3p	MIMAT0000422	1	1	1	0.48
GRIA3	ENSG00000125675	hsa-miR-124-3p	MIMAT0000422	1	1	1	0.44
FXN	ENSG00000165060	hsa-miR-124-3p	MIMAT0000422	2	1	2	0.43
STAT3	ENSG00000168610	hsa-miR-124-3p	MIMAT0000422	2	1	2	0.41
RDH10	ENSG00000121039	hsa-miR-124-3p	MIMAT0000422	1	1	1	0.36
TXLNG	ENSG00000086712	hsa-miR-124-3p	MIMAT0000422	1	1	1	0.36
CDK6	ENSG00000105810	hsa-miR-124-3p	MIMAT0000422	2	2	2	0.24
CD151	ENSG00000177697	hsa-miR-124-3p	MIMAT0000422	2	1	2	-0.25
IQGAP1	ENSG00000140575	hsa-miR-124-3p	MIMAT0000422	1	1	1	-0.25
GRIA2	ENSG00000120251	hsa-miR-124-3p	MIMAT0000422	1	1	1	-1
NFATC1	ENSG00000131196	hsa-miR-124-3p	MIMAT0000422	1	1	1	-1
FOXC1	ENSG00000054598	hsa-miR-204-5p	MIMAT0000265	1	1	1	0.99
BCL2L2	ENSG00000129473	hsa-miR-204-5p	MIMAT0000265	1	1	1	0.95
TGFBR2	ENSG00000163513	hsa-miR-204-5p	MIMAT0000265	1	1	1	0.92
M6PR	ENSG00000003056	hsa-miR-204-5p	MIMAT0000265	1	1	1	0.89
BCL2	ENSG00000171791	hsa-miR-204-5p	MIMAT0000265	1	1	1	0.76
RAB22A	ENSG00000124209	hsa-miR-204-5p	MIMAT0000265	1	1	1	0.65
SNAI2	ENSG00000019549	hsa-miR-204-5p	MIMAT0000265	1	1	1	0.59
RAB40B	ENSG00000141542	hsa-miR-204-5p	MIMAT0000265	1	1	1	0.51
AP1S2	ENSG00000182287	hsa-miR-204-5p	MIMAT0000265	1	1	1	0.49
SERP1	ENSG00000120742	hsa-miR-204-5p	MIMAT0000265	1	1	1	0.44
EZR	ENSG00000092820	hsa-miR-204-5p	MIMAT0000265	1	1	1	0.42
BIRC2	ENSG00000110330	hsa-miR-204-5p	MIMAT0000265	1	1	1	-1
EDEM1	ENSG00000134109	hsa-miR-204-5p	MIMAT0000265	1	1	1	-1
FZD1	ENSG00000157240	hsa-miR-204-5p	MIMAT0000265	1	1	1	-1
IL11	ENSG00000095752	hsa-miR-204-5p	MIMAT0000265	1	1	1	-1
MEIS1	ENSG00000143995	hsa-miR-204-5p	MIMAT0000265	1	1	1	-1
NTRK2	ENSG00000148053	hsa-miR-204-5p	MIMAT0000265	1	1	1	-1
TCF4	ENSG00000196628	hsa-miR-204-5p	MIMAT0000265	1	1	1	-1
CDK5R1	ENSG00000176749	hsa-miR-9-5p	MIMAT0000441	1	1	1	1
MTREX	ENSG00000039123	hsa-miR-9-5p	MIMAT0000441	1	1	1	0.96
CCND1	ENSG00000110092	hsa-miR-9-5p	MIMAT0000441	2	1	2	0.91
MIS18A	ENSG00000159055	hsa-miR-9-5p	MIMAT0000441	1	1	1	0.86
CDH1	ENSG00000039068	hsa-miR-9-5p	MIMAT0000441	1	1	1	0.85
BCLAF1	ENSG00000029363	hsa-miR-9-5p	MIMAT0000441	1	1	1	0.76
ETS1	ENSG00000134954	hsa-miR-9-5p	MIMAT0000441	2	1	2	0.75
AKIRIN1	ENSG00000174574	hsa-miR-9-5p	MIMAT0000441	1	1	1	0.67
PRDM1	ENSG00000057657	hsa-miR-9-5p	MIMAT0000441	1	1	1	0.64
STMN1	ENSG00000117632	hsa-miR-9-5p	MIMAT0000441	1	1	1	0.6
BACE1	ENSG00000186318	hsa-miR-9-5p	MIMAT0000441	1	1	1	0.38
SOCS5	ENSG00000171150	hsa-miR-9-5p	MIMAT0000441	2	1	1	-0.16
COPS7A	ENSG00000111652	hsa-miR-9-5p	MIMAT0000441	1	1	1	-1
NFKB1	ENSG00000109320	hsa-miR-9-5p	MIMAT0000441	1	1	1	-1
