# Supplementary material for: MicroRNA profiling to inform disease classification, severity, and treatment response in pediatric pulmonary hypertension
Source: Am J Physiol Heart Circ Physiol. Author manuscript; Available in PMC 2025 May 14. (PMC12077658; doi:10.1152/ajpheart.00622.2024)
Supplement: Differential miRNA expression results [file NIHMS2076636-supplement-Differential_miRNA_expression_results.xlsx]

## Sheet: dge_BPDvsRest_table
BPD vs Rest
	microRNA	logFC	logCPM	F	PValue	FDR	expression
1	hsa-miR-3188	1.66756	2.48399	13.3695	0.00051249	0.39725	Nonsignificant
2	hsa-miR-1255a	1.81892	2.54832	11.4831	0.00101659	0.39725	Nonsignificant
3	hsa-miR-196a-5p	1.44028	6.17487	10.5976	0.00157648	0.39725	Nonsignificant
4	hsa-miR-6892-5p	1.91045	2.38877	15.6236	0.0020978	0.39725	Nonsignificant
5	hsa-miR-3194-5p	1.38289	2.38397	10.2889	0.00227236	0.39725	Nonsignificant
6	hsa-miR-145-5p	1.21423	6.91398	9.26662	0.00298973	0.39725	Nonsignificant
7	hsa-miR-3157-3p	1.44376	2.36871	8.92485	0.00377304	0.39725	Nonsignificant
8	hsa-let-7c-5p	1.09405	12.4568	8.78334	0.00382209	0.39725	Nonsignificant
9	hsa-miR-24-2-5p	1.94845	2.39443	16.847	0.00419649	0.39725	Nonsignificant
10	hsa-miR-502-5p	1.46967	2.42356	9.87822	0.00436642	0.39725	Nonsignificant
11	hsa-miR-675-3p	1.72502	2.53372	8.48482	0.00444532	0.39725	Nonsignificant
12	hsa-miR-143-3p	0.925061	12.5958	8.19074	0.00513874	0.420948	Nonsignificant
13	hsa-miR-551a	1.78207	2.88397	7.85977	0.00610588	0.432862	Nonsignificant
14	hsa-miR-3680-5p	1.11098	2.34128	7.97836	0.00620805	0.432862	Nonsignificant
15	hsa-miR-7855-5p	1.66709	2.37229	13.5354	0.00751711	0.432862	Nonsignificant
16	hsa-miR-412-5p	1.75205	2.64827	7.4144	0.00772583	0.432862	Nonsignificant
17	hsa-miR-4677-3p	1.51966	2.4969	8.39292	0.00836729	0.432862	Nonsignificant
18	hsa-miR-6721-5p	1.63016	3.40195	7.22937	0.00844368	0.432862	Nonsignificant
19	hsa-miR-378a-5p	1.57752	3.3104	7.02244	0.00940062	0.432862	Nonsignificant
20	hsa-miR-323a-3p	1.10251	5.47229	6.99294	0.00951756	0.432862	Nonsignificant
21	hsa-miR-581	1.25687	2.39504	7.39778	0.0095423	0.432862	Nonsignificant
22	hsa-miR-6503-3p	1.73133	2.66965	6.98498	0.00995499	0.432862	Nonsignificant
23	hsa-miR-494-5p	1.15459	2.40844	6.90412	0.010128	0.432862	Nonsignificant
24	hsa-miR-615-3p	1.49419	2.95245	6.67292	0.0112513	0.436765	Nonsignificant
25	hsa-miR-4467	1.44899	2.60956	6.60205	0.0117097	0.436765	Nonsignificant
26	hsa-miR-579-5p	1.42421	2.66356	6.38706	0.0131128	0.436765	Nonsignificant
27	hsa-miR-873-3p	1.92828	2.68333	6.38518	0.0131258	0.436765	Nonsignificant
28	hsa-miR-370-5p	1.1371	2.43286	7.84614	0.0136748	0.436765	Nonsignificant
29	hsa-miR-4658	0.971903	2.37771	7.34902	0.013803	0.436765	Nonsignificant
30	hsa-miR-184	2.04147	8.58905	6.3766	0.0143086	0.436765	Nonsignificant
31	hsa-miR-10401-3p	1.41532	2.74313	6.1239	0.0150374	0.436765	Nonsignificant
32	hsa-miR-668-3p	1.5199	2.41503	8.84089	0.0151488	0.436765	Nonsignificant
33	hsa-miR-3942-5p	1.55533	2.98056	6.10632	0.0156807	0.436765	Nonsignificant
34	hsa-miR-493-5p	1.26834	4.94497	6.06217	0.0157459	0.436765	Nonsignificant
35	hsa-miR-3614-5p	-1.63637	2.89323	5.9835	0.0162056	0.436765	Nonsignificant
36	hsa-miR-3174	1.26218	2.67295	5.92067	0.0169649	0.436765	Nonsignificant
37	hsa-miR-516b-5p	1.4624	3.12688	5.97267	0.016971	0.436765	Nonsignificant
38	hsa-miR-552-5p	1.12883	2.58325	6.89317	0.0176448	0.436765	Nonsignificant
39	hsa-miR-758-5p	1.38333	2.52931	5.75288	0.0183749	0.436765	Nonsignificant
40	hsa-miR-1285-5p	1.51442	2.58567	5.76274	0.0187853	0.436765	Nonsignificant
41	hsa-miR-6515-3p	1.40835	2.58652	5.69651	0.0189395	0.436765	Nonsignificant
42	hsa-miR-11401	1.22559	2.79062	5.58964	0.0200195	0.436765	Nonsignificant
43	hsa-miR-570-3p	1.49299	2.81699	5.53568	0.0206529	0.436765	Nonsignificant
44	hsa-miR-3939	0.718192	2.39117	5.751	0.0207795	0.436765	Nonsignificant
45	hsa-miR-379-5p	1.05179	5.80969	5.4702	0.0213544	0.436765	Nonsignificant
46	hsa-let-7f-1-3p	1.18496	2.97341	5.44423	0.0216569	0.436765	Nonsignificant
47	hsa-miR-1185-2-3p	1.08291	2.35704	6.12867	0.0216841	0.436765	Nonsignificant
48	hsa-miR-3130-5p	1.404	2.53311	5.47348	0.0219023	0.436765	Nonsignificant
49	hsa-miR-6799-5p	-1.47133	2.52078	5.85689	0.0220164	0.436765	Nonsignificant
50	hsa-miR-376c-3p	1.03731	7.1395	5.43217	0.0222159	0.436765	Nonsignificant
51	hsa-miR-548a-3p	1.45695	3.29391	5.31968	0.0232151	0.447459	Nonsignificant
52	hsa-miR-202-5p	2.08255	3.66438	5.33975	0.0239097	0.451985	Nonsignificant
53	hsa-miR-6818-3p	1.18334	2.36109	6.41705	0.0252285	0.466585	Nonsignificant
54	hsa-miR-6884-5p	1.38518	2.72368	5.13788	0.0256313	0.466585	Nonsignificant
55	hsa-miR-106a-3p	1.19137	2.40176	5.14532	0.026113	0.466711	Nonsignificant
56	hsa-miR-143-5p	1.79122	3.73559	5.0404	0.0291661	0.478199	Nonsignificant
57	hsa-miR-1229-3p	0.985542	2.65177	4.9091	0.0292115	0.478199	Nonsignificant
58	hsa-miR-548l	1.09867	3.59139	4.88233	0.0294387	0.478199	Nonsignificant
59	hsa-miR-10527-5p	0.988002	4.09762	4.8756	0.029548	0.478199	Nonsignificant
60	hsa-miR-7113-5p	1.03382	2.45888	8.15786	0.0298569	0.478199	Nonsignificant
61	hsa-miR-485-3p	1.17999	4.93821	4.83836	0.0301614	0.478199	Nonsignificant
62	hsa-miR-6513-5p	1.23263	2.43199	6.94694	0.0303895	0.478199	Nonsignificant
63	hsa-miR-548bc	1.21819	2.89405	4.8094	0.0306476	0.478199	Nonsignificant
64	hsa-miR-433-3p	1.2904	2.87697	5.03726	0.0314492	0.480947	Nonsignificant
65	hsa-miR-5585-3p	-1.34642	2.53107	4.65656	0.033355	0.480947	Nonsignificant
66	hsa-miR-548ag	1.10743	2.39216	6.46924	0.0338347	0.480947	Nonsignificant
67	hsa-miR-500a-5p	1.13914	3.17108	4.62309	0.033981	0.480947	Nonsignificant
68	hsa-miR-496	1.29604	2.81615	4.58697	0.0347219	0.480947	Nonsignificant
69	hsa-miR-6783-5p	1.02493	2.40427	4.58156	0.0348265	0.480947	Nonsignificant
70	hsa-miR-135a-3p	1.03752	2.41606	4.56911	0.0350686	0.480947	Nonsignificant
71	hsa-miR-6857-3p	1.15592	2.40957	7.7705	0.0352672	0.480947	Nonsignificant
72	hsa-miR-550a-3p	1.09253	2.58131	4.54946	0.0354544	0.480947	Nonsignificant
73	hsa-miR-212-5p	-1.20729	2.41213	4.56766	0.0357163	0.480947	Nonsignificant
74	hsa-miR-1236-5p	1.15803	2.51228	4.48863	0.0366252	0.48482	Nonsignificant
75	hsa-miR-409-3p	0.747136	8.5404	4.4381	0.0376747	0.48482	Nonsignificant
76	hsa-miR-4500	0.699304	2.343	6.67991	0.0382978	0.48482	Nonsignificant
77	hsa-miR-6855-3p	-1.18183	2.41071	4.43794	0.0383656	0.48482	Nonsignificant
78	hsa-miR-6881-3p	1.03039	2.44039	5.23322	0.03847	0.48482	Nonsignificant
79	hsa-miR-411-5p	0.927978	5.4125	4.33695	0.039873	0.495549	Nonsignificant
80	hsa-miR-127-3p	0.855443	6.5396	4.31669	0.0403295	0.495549	Nonsignificant
81	hsa-miR-6777-3p	0.886582	2.38825	4.27451	0.0413522	0.497268	Nonsignificant
82	hsa-miR-205-3p	-1.28562	2.56285	4.24868	0.0419034	0.497268	Nonsignificant
83	hsa-miR-431-3p	1.31849	2.7116	4.6035	0.0428395	0.497268	Nonsignificant
84	hsa-miR-431-5p	1.07276	7.27427	4.24263	0.0433945	0.497268	Nonsignificant
85	hsa-miR-6730-5p	1.05472	2.53519	4.17946	0.0436278	0.497268	Nonsignificant
86	hsa-miR-432-5p	0.839608	10.067	4.19047	0.0438269	0.497268	Nonsignificant
87	hsa-miR-5695	-1.33571	2.42311	6.1991	0.0442746	0.497268	Nonsignificant
88	hsa-miR-337-5p	1.24551	3.69362	4.14339	0.0445261	0.497268	Nonsignificant
89	hsa-miR-543	1.34264	2.84466	5.20453	0.0450222	0.497268	Nonsignificant
90	hsa-miR-489-3p	-1.19621	2.84731	4.10086	0.045555	0.497562	Nonsignificant
91	hsa-miR-548w	1.30669	2.42618	6.71374	0.0462303	0.499389	Nonsignificant
92	hsa-miR-6779-5p	1.42162	2.54919	4.18018	0.0477036	0.502907	Nonsignificant
93	hsa-miR-409-5p	1.31423	3.36662	4.0056	0.0481817	0.502907	Nonsignificant
94	hsa-miR-33a-5p	1.10594	3.51897	3.99466	0.0483881	0.502907	Nonsignificant
95	hsa-miR-2277-3p	1.03669	2.57107	4.34282	0.0489719	0.502907	Nonsignificant
96	hsa-miR-491-5p	1.21486	3.85547	3.97055	0.049114	0.502907	Nonsignificant
97	hsa-miR-369-5p	0.824949	6.06077	3.92727	0.0502832	0.509571	Nonsignificant
98	hsa-miR-4797-3p	1.21892	2.35521	6.19187	0.0516111	0.517691	Nonsignificant
99	hsa-miR-5001-3p	1.01249	2.96069	3.76853	0.0550702	0.546808	Nonsignificant
100	hsa-miR-6509-5p	1.11329	2.50061	5.03431	0.0559374	0.549865	Nonsignificant
101	hsa-miR-1185-1-3p	0.961799	3.17477	3.7197	0.0566399	0.551258	Nonsignificant
102	hsa-miR-455-3p	1.25366	2.56455	5.56688	0.0574214	0.553385	Nonsignificant
103	hsa-miR-516a-5p	1.91575	4.06834	3.74214	0.0580274	0.553795	Nonsignificant
104	hsa-miR-3614-3p	-1.15528	2.49828	3.65962	0.0586374	0.554236	Nonsignificant
105	hsa-miR-296-3p	1.17255	2.92528	3.64188	0.0592418	0.554616	Nonsignificant
106	hsa-miR-3164	0.698847	2.52907	3.60712	0.060702	0.562925	Nonsignificant
107	hsa-miR-369-3p	0.932059	5.63251	3.57584	0.0616623	0.566486	Nonsignificant
108	hsa-miR-6833-5p	1.39305	2.65854	6.53189	0.0638893	0.581511	Nonsignificant
109	hsa-miR-92a-1-5p	0.992774	3.05522	3.47391	0.06537	0.58953	Nonsignificant
110	hsa-miR-365a-5p	1.08394	2.45664	4.83703	0.0666852	0.595923	Nonsignificant
111	hsa-miR-4762-5p	-1.05033	2.43125	3.81943	0.0678629	0.600984	Nonsignificant
112	hsa-miR-153-3p	1.75348	4.75668	3.41859	0.0695349	0.610293	Nonsignificant
113	hsa-miR-1277-3p	0.910599	3.20554	3.34609	0.0703764	0.61061	Nonsignificant
114	hsa-miR-3200-3p	1.00739	3.21751	3.33554	0.0708134	0.61061	Nonsignificant
115	hsa-miR-188-5p	1.02971	3.36793	3.30371	0.0721496	0.616723	Nonsignificant
116	hsa-miR-202-3p	1.16854	3.60864	3.29384	0.073182	0.618615	Nonsignificant
117	hsa-miR-203a-3p	-1.22936	5.655	3.2834	0.0736297	0.618615	Nonsignificant
118	hsa-miR-23b-3p	0.613124	7.05184	3.22634	0.075514	0.624483	Nonsignificant
119	hsa-miR-376b-5p	0.719467	2.48254	4.19511	0.0768159	0.624483	Nonsignificant
120	hsa-miR-744-3p	0.655235	2.45103	3.17048	0.0783946	0.624483	Nonsignificant
121	hsa-miR-18b-3p	0.894197	2.47084	3.17418	0.0787562	0.624483	Nonsignificant
122	hsa-miR-1275	-1.42895	4.66871	3.18423	0.0793827	0.624483	Nonsignificant
123	hsa-miR-629-3p	1.62382	2.65361	4.87174	0.0795753	0.624483	Nonsignificant
124	hsa-miR-6821-5p	1.18159	2.72997	3.11343	0.0807988	0.624483	Nonsignificant
125	hsa-miR-383-5p	-0.99935	2.38289	3.12534	0.0809967	0.624483	Nonsignificant
126	hsa-miR-6772-3p	1.36283	2.58253	5.04249	0.0820995	0.624483	Nonsignificant
127	hsa-miR-6741-3p	1.06343	2.82561	3.07607	0.0826122	0.624483	Nonsignificant
128	hsa-miR-4660	0.869618	2.5498	3.04814	0.0839977	0.624483	Nonsignificant
129	hsa-miR-4485-3p	1.20956	2.37953	7.21817	0.0840296	0.624483	Nonsignificant
130	hsa-miR-302b-3p	2.24448	2.65978	3.41437	0.0841601	0.624483	Nonsignificant
131	hsa-miR-449a	1.21174	3.89286	3.05148	0.084393	0.624483	Nonsignificant
132	hsa-miR-6877-5p	0.866156	3.03401	3.02112	0.0852974	0.624483	Nonsignificant
133	hsa-miR-4503	0.991136	2.56411	3.01967	0.0854358	0.624483	Nonsignificant
134	hsa-miR-2355-5p	0.827813	2.44442	2.98746	0.0870953	0.624483	Nonsignificant
135	hsa-miR-592	-1.02092	2.45185	3.40005	0.0871942	0.624483	Nonsignificant
136	hsa-miR-3940-3p	0.911338	3.11633	2.98412	0.0872051	0.624483	Nonsignificant
137	hsa-miR-499a-5p	0.981102	4.63953	2.9814	0.0873715	0.624483	Nonsignificant
138	hsa-miR-374b-5p	0.692773	5.71442	2.97525	0.087669	0.624483	Nonsignificant
139	hsa-miR-539-3p	1.22885	2.69504	3.52454	0.0901916	0.637021	Nonsignificant
140	hsa-miR-181b-3p	0.874141	2.45712	2.91365	0.0910341	0.637021	Nonsignificant
141	hsa-miR-140-3p	0.580576	8.96774	2.90627	0.0913734	0.637021	Nonsignificant
142	hsa-miR-5009-5p	0.919956	2.61617	2.87578	0.0931306	0.642797	Nonsignificant
143	hsa-miR-6820-3p	1.07616	2.75562	2.85491	0.0942439	0.642797	Nonsignificant
144	hsa-miR-4676-3p	-1.16533	2.41442	3.96224	0.0955	0.642797	Nonsignificant
145	hsa-miR-548at-5p	0.924239	3.11631	2.82287	0.0960849	0.642797	Nonsignificant
146	hsa-miR-4773	0.954434	2.449	3.99921	0.0979076	0.642797	Nonsignificant
147	hsa-miR-16-2-3p	0.799188	4.10567	2.78174	0.0985061	0.642797	Nonsignificant
148	hsa-miR-378g	1.23885	2.53952	4.46759	0.0986238	0.642797	Nonsignificant
149	hsa-miR-382-5p	0.595423	9.5394	2.77936	0.0986486	0.642797	Nonsignificant
150	hsa-miR-5189-5p	0.818786	3.03996	2.76125	0.099803	0.642797	Nonsignificant
151	hsa-miR-6758-5p	1.13725	2.44743	7.82975	0.100054	0.642797	Nonsignificant
152	hsa-miR-450a-2-3p	-1.07864	2.58758	2.74648	0.100636	0.642797	Nonsignificant
153	hsa-miR-6731-5p	1.0464	2.39999	6.08622	0.100834	0.642797	Nonsignificant
154	hsa-miR-1306-3p	0.841068	3.10899	2.73694	0.101222	0.642797	Nonsignificant
155	hsa-miR-579-3p	0.842452	2.53731	2.7358	0.101357	0.642797	Nonsignificant
156	hsa-miR-4748	-1.15663	2.72613	2.71058	0.102858	0.644494	Nonsignificant
157	hsa-miR-6820-5p	0.943623	2.37665	4.81511	0.103177	0.644494	Nonsignificant
158	hsa-miR-19b-1-5p	0.84839	2.51822	2.69797	0.104557	0.644494	Nonsignificant
159	hsa-miR-4440	1.08292	2.52031	3.62538	0.105192	0.644494	Nonsignificant
160	hsa-miR-1468-5p	1.07097	3.10487	4.29187	0.106196	0.644494	Nonsignificant
161	hsa-miR-208b-3p	1.19541	3.12967	2.65293	0.107473	0.644494	Nonsignificant
162	hsa-miR-3200-5p	0.773476	3.67748	2.633	0.107846	0.644494	Nonsignificant
163	hsa-miR-654-3p	0.8053	5.95247	3.66836	0.108276	0.644494	Nonsignificant
164	hsa-miR-19b-3p	0.638686	7.68091	2.62087	0.10865	0.644494	Nonsignificant
165	hsa-miR-501-3p	0.657894	6.26817	2.61758	0.108869	0.644494	Nonsignificant
166	hsa-miR-2277-5p	0.890164	2.42931	5.22966	0.110026	0.644494	Nonsignificant
167	hsa-miR-4747-5p	1.03883	2.49507	4.03971	0.110589	0.644494	Nonsignificant
168	hsa-miR-504-5p	1.0071	2.66056	2.6136	0.11069	0.644494	Nonsignificant
169	hsa-miR-3191-3p	1.01238	2.38709	5.3565	0.111588	0.644494	Nonsignificant
170	hsa-miR-532-3p	0.616125	5.87788	2.57078	0.112042	0.644494	Nonsignificant
171	hsa-miR-329-3p	1.12544	3.40186	4.19049	0.112114	0.644494	Nonsignificant
172	hsa-miR-1298-5p	-1.19073	2.69327	2.54297	0.113975	0.651382	Nonsignificant
173	hsa-miR-3150a-5p	0.552409	2.35808	4.4768	0.115568	0.656668	Nonsignificant
174	hsa-miR-548ar-3p	0.562614	2.38876	2.91686	0.120934	0.679868	Nonsignificant
175	hsa-miR-545-5p	0.896996	2.55303	2.54953	0.121035	0.679868	Nonsignificant
176	hsa-miR-1278	0.716328	2.39092	2.43262	0.122938	0.684436	Nonsignificant
177	hsa-miR-154-3p	1.02867	2.5812	2.41829	0.12324	0.684436	Nonsignificant
178	hsa-miR-4645-3p	1.14751	2.5913	3.86799	0.126332	0.688293	Nonsignificant
179	hsa-miR-497-5p	0.667527	5.39006	2.37144	0.126765	0.688293	Nonsignificant
180	hsa-miR-147b-3p	0.746953	2.55332	2.74824	0.127516	0.688293	Nonsignificant
181	hsa-miR-548q	0.840204	2.80801	2.36065	0.127622	0.688293	Nonsignificant
182	hsa-miR-342-5p	0.71337	4.22098	2.35564	0.128022	0.688293	Nonsignificant
183	hsa-miR-3129-5p	0.732546	2.50207	2.76247	0.128691	0.688293	Nonsignificant
184	hsa-miR-3667-5p	0.787877	2.94152	2.33471	0.129709	0.688293	Nonsignificant
185	hsa-miR-1285-3p	0.755835	3.63148	2.32849	0.130215	0.688293	Nonsignificant
186	hsa-miR-15a-3p	0.840058	2.75386	2.32054	0.130931	0.688293	Nonsignificant
187	hsa-miR-1537-3p	-0.854097	3.46944	2.31007	0.131727	0.688293	Nonsignificant
188	hsa-miR-514a-3p	-1.18344	3.07451	2.3062	0.132048	0.688293	Nonsignificant
189	hsa-miR-495-3p	1.23743	3.31997	4.65081	0.132894	0.688293	Nonsignificant
190	hsa-miR-618	-1.1648	2.85295	2.3046	0.133037	0.688293	Nonsignificant
191	hsa-miR-130b-5p	0.751698	4.25931	2.26311	0.135673	0.696913	Nonsignificant
192	hsa-miR-653-3p	0.847661	2.44825	2.36635	0.13826	0.696913	Nonsignificant
193	hsa-miR-362-3p	0.935087	2.83512	2.2346	0.138989	0.696913	Nonsignificant
194	hsa-miR-548h-5p	0.690493	2.46966	2.2254	0.139005	0.696913	Nonsignificant
195	hsa-miR-6815-5p	-0.907408	2.90616	2.60725	0.139814	0.696913	Nonsignificant
196	hsa-miR-3179	0.662658	2.43884	3.69251	0.139841	0.696913	Nonsignificant
197	hsa-miR-3192-5p	-1.09227	2.49749	3.66278	0.140221	0.696913	Nonsignificant
198	hsa-miR-7976	0.797575	3.24954	2.20721	0.140546	0.696913	Nonsignificant
199	hsa-miR-23b-5p	0.796728	3.45759	2.20973	0.141177	0.696913	Nonsignificant
200	hsa-miR-2115-3p	-0.938437	2.67704	2.18833	0.142237	0.696913	Nonsignificant
201	hsa-miR-7854-3p	0.77176	2.51101	3.63884	0.142502	0.696913	Nonsignificant
202	hsa-miR-4710	0.681412	4.35322	2.1661	0.144257	0.699913	Nonsignificant
203	hsa-miR-6842-5p	1.23581	2.80856	3.96511	0.145112	0.699913	Nonsignificant
204	hsa-miR-7-1-3p	0.820416	3.54514	2.15106	0.145643	0.699913	Nonsignificant
205	hsa-miR-98-3p	-0.86881	2.96059	2.13979	0.146691	0.699913	Nonsignificant
206	hsa-miR-503-5p	0.53743	6.46505	2.12138	0.148421	0.699913	Nonsignificant
207	hsa-miR-18a-3p	0.756472	4.48273	2.11873	0.148672	0.699913	Nonsignificant
208	hsa-miR-3135a	0.45962	2.33756	2.12657	0.148834	0.699913	Nonsignificant
209	hsa-miR-548c-3p	0.69011	2.48181	2.11595	0.149002	0.699913	Nonsignificant
210	hsa-miR-21-3p	0.748225	3.40502	2.10253	0.150218	0.699913	Nonsignificant
211	hsa-miR-374a-5p	0.52481	8.40015	2.10096	0.150369	0.699913	Nonsignificant
212	hsa-miR-652-5p	0.624813	3.1919	2.07952	0.152445	0.699913	Nonsignificant
213	hsa-miR-361-3p	0.548126	6.84123	2.07785	0.152608	0.699913	Nonsignificant
214	hsa-miR-6833-3p	0.656701	2.4042	2.07342	0.153942	0.699913	Nonsignificant
215	hsa-miR-192-3p	0.598513	2.39861	2.06385	0.154048	0.699913	Nonsignificant
216	hsa-miR-4466	-1.22123	2.76702	2.05462	0.154898	0.699913	Nonsignificant
217	hsa-miR-381-3p	0.588384	6.38607	2.05367	0.154992	0.699913	Nonsignificant
218	hsa-miR-6089	-0.945582	2.59339	2.05138	0.15522	0.699913	Nonsignificant
219	hsa-miR-3149	0.729814	2.39209	4.37053	0.156775	0.701464	Nonsignificant
220	hsa-miR-518f-3p	1.15227	2.63	3.48827	0.156991	0.701464	Nonsignificant
221	hsa-miR-624-5p	0.682969	2.68616	2.00988	0.159484	0.706669	Nonsignificant
222	hsa-miR-4766-5p	-0.792436	2.45142	2.00818	0.159594	0.706669	Nonsignificant
223	hsa-miR-4489	0.763182	2.78041	1.98243	0.162268	0.715291	Nonsignificant
224	hsa-miR-452-5p	-0.898363	2.51393	1.96761	0.163832	0.718959	Nonsignificant
225	hsa-miR-548an	0.662419	2.50506	1.95393	0.165354	0.722412	Nonsignificant
226	hsa-miR-221-3p	0.519537	9.51125	1.9443	0.166425	0.723196	Nonsignificant
227	hsa-miR-454-5p	0.662232	4.34845	1.93385	0.167458	0.723196	Nonsignificant
228	hsa-miR-6817-3p	0.593478	2.36683	1.93944	0.16774	0.723196	Nonsignificant
229	hsa-miR-3912-3p	0.739112	2.36753	2.25745	0.168702	0.723819	Nonsignificant
230	hsa-miR-659-5p	0.623569	2.50676	1.92458	0.169357	0.723819	Nonsignificant
231	hsa-miR-520b-5p	0.631738	2.54632	1.91077	0.170583	0.725901	Nonsignificant
232	hsa-miR-6736-5p	0.815239	2.41798	4.47436	0.171493	0.726626	Nonsignificant
233	hsa-miR-497-3p	0.763262	2.38918	4.77841	0.172621	0.728268	Nonsignificant
234	hsa-miR-3163	0.695503	2.6252	1.86215	0.175536	0.734239	Nonsignificant
235	hsa-miR-3115	0.916804	2.94719	2.37911	0.176691	0.734239	Nonsignificant
236	hsa-miR-6882-3p	0.439782	2.41128	2.67725	0.177268	0.734239	Nonsignificant
237	hsa-miR-19a-3p	0.570552	6.17762	1.84617	0.177319	0.734239	Nonsignificant
238	hsa-miR-3688-3p	0.637731	3.67288	1.82945	0.179275	0.734239	Nonsignificant
239	hsa-miR-18b-5p	0.68771	2.84898	1.82155	0.180208	0.734239	Nonsignificant
240	hsa-miR-10400-5p	0.872014	2.45083	2.17743	0.181003	0.734239	Nonsignificant
241	hsa-miR-511-5p	0.753042	2.56941	2.32348	0.181186	0.734239	Nonsignificant
242	hsa-miR-7706	0.591743	3.74201	1.81179	0.181369	0.734239	Nonsignificant
243	hsa-miR-222-3p	0.507562	6.79652	1.81065	0.181506	0.734239	Nonsignificant
244	hsa-miR-6847-5p	0.905546	2.40939	4.06651	0.183283	0.738391	Nonsignificant
245	hsa-miR-370-3p	0.739018	4.73813	1.77972	0.185246	0.740972	Nonsignificant
246	hsa-miR-26a-2-3p	0.834185	2.90344	1.78373	0.18563	0.740972	Nonsignificant
247	hsa-miR-323b-3p	0.627558	6.18451	1.77529	0.186185	0.740972	Nonsignificant
248	hsa-miR-181a-3p	0.580716	4.88032	1.75889	0.187816	0.742092	Nonsignificant
249	hsa-miR-561-5p	0.553351	2.48729	1.75811	0.187977	0.742092	Nonsignificant
250	hsa-miR-500b-5p	0.408886	2.61968	1.74207	0.191004	0.749884	Nonsignificant
251	hsa-miR-99b-3p	0.598399	4.10186	1.7298	0.191476	0.749884	Nonsignificant
252	hsa-miR-548k	0.651745	3.46532	1.70587	0.19455	0.757711	Nonsignificant
253	hsa-miR-3177-3p	0.97738	2.85136	2.94301	0.195271	0.757711	Nonsignificant
254	hsa-miR-4436b-3p	0.524055	2.40967	2.66825	0.196067	0.757711	Nonsignificant
255	hsa-miR-5697	-0.90901	2.59133	1.68231	0.197634	0.757711	Nonsignificant
256	hsa-miR-6802-5p	0.635312	2.4877	2.10139	0.198907	0.757711	Nonsignificant
257	hsa-miR-6873-3p	0.592563	2.43409	1.67746	0.199135	0.757711	Nonsignificant
258	hsa-miR-4677-5p	0.683155	2.44385	1.76823	0.200127	0.757711	Nonsignificant
259	hsa-miR-548ad-5p	0.560374	5.36728	1.65486	0.2013	0.757711	Nonsignificant
260	hsa-miR-140-5p	0.46339	6.63911	1.65207	0.201677	0.757711	Nonsignificant
261	hsa-miR-301b-3p	0.645544	2.68049	1.64949	0.202088	0.757711	Nonsignificant
262	hsa-miR-708-3p	1.4551	2.686	3.89171	0.203036	0.757711	Nonsignificant
263	hsa-miR-183-3p	-0.756774	3.44151	1.64113	0.203165	0.757711	Nonsignificant
264	hsa-miR-4433b-5p	0.630472	7.67613	1.64963	0.203495	0.757711	Nonsignificant
265	hsa-miR-20a-3p	0.607798	3.25411	1.63219	0.20439	0.758172	Nonsignificant
266	hsa-miR-4766-3p	-0.985442	2.52912	2.46614	0.208189	0.759863	Nonsignificant
267	hsa-miR-345-5p	0.525943	5.30325	1.59646	0.209375	0.759863	Nonsignificant
268	hsa-miR-3065-3p	1.25094	2.6747	4.08269	0.209425	0.759863	Nonsignificant
269	hsa-miR-301a-3p	0.589238	5.02296	1.57995	0.211726	0.759863	Nonsignificant
270	hsa-miR-548as-5p	0.73763	2.38331	3.0338	0.211759	0.759863	Nonsignificant
271	hsa-miR-339-5p	0.514551	6.90886	1.57934	0.211815	0.759863	Nonsignificant
272	hsa-miR-31-5p	-0.851543	4.28712	1.58268	0.211931	0.759863	Nonsignificant
273	hsa-miR-4497	0.781756	4.42953	1.57772	0.21284	0.759863	Nonsignificant
274	hsa-miR-4433a-5p	0.797978	2.43139	2.36107	0.212881	0.759863	Nonsignificant
275	hsa-miR-548ac	0.564298	2.46238	1.5742	0.213395	0.759863	Nonsignificant
276	hsa-miR-1323	0.628728	2.69084	1.56496	0.213952	0.759863	Nonsignificant
277	hsa-miR-548a-5p	0.488992	2.47242	1.56378	0.214122	0.759863	Nonsignificant
278	hsa-miR-2116-3p	0.771137	2.68796	1.55529	0.215301	0.761297	Nonsignificant
279	hsa-miR-4741	-0.693853	2.43281	1.54962	0.216132	0.761499	Nonsignificant
280	hsa-miR-4659b-3p	0.654908	3.07861	1.52127	0.22035	0.773586	Nonsignificant
281	hsa-miR-483-5p	-0.890022	12.4922	1.52188	0.222322	0.774923	Nonsignificant
282	hsa-miR-6818-5p	-0.762867	2.56274	1.5206	0.222423	0.774923	Nonsignificant
283	hsa-miR-93-3p	0.52379	5.7465	1.50316	0.223096	0.774923	Nonsignificant
284	hsa-miR-4717-3p	0.38626	2.35834	2.54726	0.224446	0.775619	Nonsignificant
285	hsa-miR-3198	0.680607	2.77881	1.63419	0.225321	0.775619	Nonsignificant
286	hsa-miR-6729-5p	0.481456	2.58126	1.48363	0.226164	0.775619	Nonsignificant
287	hsa-miR-127-5p	0.817388	3.0814	1.81034	0.226452	0.775619	Nonsignificant
288	hsa-miR-22-5p	0.665293	3.90344	1.46104	0.229737	0.783623	Nonsignificant
289	hsa-miR-92b-3p	0.442236	7.57668	1.45638	0.230384	0.783623	Nonsignificant
290	hsa-miR-6785-5p	0.747477	2.53035	1.45014	0.231379	0.784294	Nonsignificant
291	hsa-miR-146b-5p	0.3884	7.50666	1.44121	0.232809	0.785683	Nonsignificant
292	hsa-miR-5584-5p	0.751524	2.56055	2.4464	0.233387	0.785683	Nonsignificant
293	hsa-miR-380-3p	0.663952	2.47443	2.10267	0.235855	0.79128	Nonsignificant
294	hsa-miR-320e	0.550908	3.63932	1.40673	0.238441	0.797235	Nonsignificant
295	hsa-let-7b-5p	-0.331195	16.873	1.39618	0.240197	0.800384	Nonsignificant
296	hsa-miR-574-3p	0.43914	6.3235	1.38361	0.24231	0.804698	Nonsignificant
297	hsa-miR-636	0.619437	2.87418	1.3735	0.244025	0.806741	Nonsignificant
298	hsa-miR-200c-3p	0.482577	6.01947	1.36278	0.245862	0.806741	Nonsignificant
299	hsa-miR-3195	-0.727915	2.89865	1.34722	0.248557	0.806741	Nonsignificant
300	hsa-miR-199a-3p	0.320553	12.9613	1.34658	0.248669	0.806741	Nonsignificant
301	hsa-miR-215-5p	-0.502357	6.91525	1.3419	0.249487	0.806741	Nonsignificant
302	hsa-miR-4286	0.612553	3.78732	1.3392	0.24996	0.806741	Nonsignificant
303	hsa-miR-548e-3p	0.629604	3.78434	1.33777	0.25096	0.806741	Nonsignificant
304	hsa-miR-106b-3p	0.416328	8.29396	1.33214	0.251205	0.806741	Nonsignificant
305	hsa-miR-652-3p	0.447164	8.8936	1.32786	0.252266	0.806741	Nonsignificant
306	hsa-miR-877-5p	0.413141	8.06261	1.3159	0.254095	0.806741	Nonsignificant
307	hsa-miR-505-3p	0.553149	3.9072	1.31558	0.254153	0.806741	Nonsignificant
308	hsa-miR-20b-5p	0.414796	8.57383	1.31309	0.254601	0.806741	Nonsignificant
309	hsa-miR-3187-3p	0.516872	3.84706	1.30968	0.255214	0.806741	Nonsignificant
310	hsa-miR-513c-5p	0.294697	2.42988	1.30753	0.255844	0.806741	Nonsignificant
311	hsa-miR-98-5p	0.340712	10.6022	1.30615	0.25585	0.806741	Nonsignificant
312	hsa-miR-5003-3p	0.335376	2.37255	1.30533	0.256056	0.806741	Nonsignificant
313	hsa-miR-3064-5p	0.578204	3.07868	1.28104	0.260441	0.812334	Nonsignificant
314	hsa-miR-532-5p	0.368339	7.81653	1.27049	0.2624	0.812334	Nonsignificant
315	hsa-miR-221-5p	0.541108	3.95821	1.26769	0.262925	0.812334	Nonsignificant
316	hsa-miR-3613-5p	0.419739	8.31575	1.26702	0.263049	0.812334	Nonsignificant
317	hsa-miR-1237-3p	0.51513	2.40147	2.88437	0.265275	0.812334	Nonsignificant
318	hsa-miR-6516-5p	0.528734	3.6422	1.24763	0.26671	0.812334	Nonsignificant
319	hsa-miR-324-3p	0.447039	5.13431	1.2343	0.269265	0.812334	Nonsignificant
320	hsa-miR-758-3p	0.762291	2.60535	1.88244	0.269938	0.812334	Nonsignificant
321	hsa-miR-423-3p	0.394013	8.76311	1.22922	0.270245	0.812334	Nonsignificant
322	hsa-miR-12135	1.5078	2.67576	4.79396	0.270353	0.812334	Nonsignificant
323	hsa-miR-4799-5p	0.634259	2.3949	2.49759	0.270563	0.812334	Nonsignificant
324	hsa-miR-6751-5p	0.106447	2.46171	1.22785	0.270747	0.812334	Nonsignificant
325	hsa-miR-505-5p	0.407282	6.41096	1.22657	0.27076	0.812334	Nonsignificant
326	hsa-miR-582-5p	1.10395	2.92159	3.04696	0.270809	0.812334	Nonsignificant
327	hsa-miR-299-5p	0.689034	3.13349	1.21112	0.273813	0.812334	Nonsignificant
328	hsa-miR-3131	0.918445	4.56945	1.21394	0.275078	0.812334	Nonsignificant
329	hsa-miR-3154	-0.776433	3.26441	1.20481	0.27574	0.812334	Nonsignificant
330	hsa-miR-889-3p	0.506638	5.32546	1.19526	0.276926	0.812334	Nonsignificant
331	hsa-miR-411-3p	0.884527	2.41779	3.13194	0.277113	0.812334	Nonsignificant
332	hsa-miR-6848-5p	-0.0834835	2.39495	1.19648	0.277888	0.812334	Nonsignificant
333	hsa-miR-328-3p	0.400771	7.59342	1.19992	0.278145	0.812334	Nonsignificant
334	hsa-miR-195-3p	0.662502	2.6939	1.41302	0.278867	0.812334	Nonsignificant
335	hsa-miR-16-1-3p	0.436905	2.51181	1.18844	0.279047	0.812334	Nonsignificant
336	hsa-miR-550a-3-5p	1.50112	3.39928	6.79324	0.279307	0.812334	Nonsignificant
337	hsa-miR-6788-5p	0.161953	2.4219	1.2687	0.279483	0.812334	Nonsignificant
338	hsa-miR-515-5p	1.22194	3.47345	1.19947	0.2805	0.812334	Nonsignificant
339	hsa-miR-6749-3p	-0.715332	2.46152	1.56068	0.28119	0.812334	Nonsignificant
340	hsa-miR-548f-3p	0.397871	2.41438	1.17752	0.281249	0.812334	Nonsignificant
341	hsa-miR-6787-3p	0.397264	2.44746	1.47827	0.282013	0.812334	Nonsignificant
342	hsa-miR-15b-3p	0.451106	5.90634	1.16711	0.282623	0.812334	Nonsignificant
343	hsa-miR-181d-5p	0.482516	5.03329	1.16001	0.284083	0.813368	Nonsignificant
344	hsa-miR-28-5p	0.465109	5.93303	1.15133	0.285882	0.813368	Nonsignificant
345	hsa-miR-3613-3p	0.591549	2.92003	1.13075	0.290203	0.813368	Nonsignificant
346	hsa-miR-132-5p	-0.720021	2.65477	1.12959	0.29045	0.813368	Nonsignificant
347	hsa-miR-4676-5p	1.38684	2.44087	5.85585	0.291012	0.813368	Nonsignificant
348	hsa-miR-485-5p	0.522855	5.12071	1.12279	0.291898	0.813368	Nonsignificant
349	hsa-miR-6826-5p	0.136073	2.54303	1.12301	0.292077	0.813368	Nonsignificant
350	hsa-miR-1270	0.508842	4.00252	1.12122	0.292233	0.813368	Nonsignificant
351	hsa-miR-96-5p	-0.545898	7.98986	1.11668	0.294073	0.813368	Nonsignificant
352	hsa-miR-324-5p	0.360211	7.79703	1.10492	0.295749	0.813368	Nonsignificant
353	hsa-miR-493-3p	0.472241	5.42991	1.10492	0.29575	0.813368	Nonsignificant
354	hsa-miR-29a-3p	-0.33116	10.4396	1.09639	0.297611	0.813368	Nonsignificant
355	hsa-miR-3622a-5p	0.660349	2.43556	1.84514	0.298272	0.813368	Nonsignificant
356	hsa-miR-7851-3p	0.0149559	2.44504	1.11008	0.299326	0.813368	Nonsignificant
357	hsa-miR-103a-3p	0.31689	11.3269	1.0882	0.299413	0.813368	Nonsignificant
358	hsa-miR-4701-5p	0.586691	2.40798	2.82587	0.299667	0.813368	Nonsignificant
359	hsa-miR-377-5p	0.0775259	2.41671	1.84875	0.299728	0.813368	Nonsignificant
360	hsa-miR-206	0.836353	8.40829	1.09428	0.299869	0.813368	Nonsignificant
361	hsa-miR-628-5p	0.444555	4.79846	1.08556	0.299996	0.813368	Nonsignificant
362	hsa-miR-186-3p	0.556443	2.62586	1.0816	0.301555	0.813368	Nonsignificant
363	hsa-miR-363-3p	0.44069	8.57397	1.07895	0.301974	0.813368	Nonsignificant
364	hsa-miR-5189-3p	0.499783	3.22083	1.0726	0.302935	0.813368	Nonsignificant
365	hsa-let-7a-3p	0.432456	4.31268	1.06861	0.30378	0.813368	Nonsignificant
366	hsa-miR-6134	0.57109	2.38656	1.73296	0.304134	0.813368	Nonsignificant
367	hsa-miR-487b-3p	0.514756	4.76637	1.0659	0.304391	0.813368	Nonsignificant
368	hsa-miR-1973	0.996305	2.44984	3.77861	0.304496	0.813368	Nonsignificant
369	hsa-miR-331-3p	0.514723	3.78316	1.05689	0.306432	0.816321	Nonsignificant
370	hsa-miR-378a-3p	0.30032	8.67614	1.04644	0.308822	0.820465	Nonsignificant
371	hsa-miR-29a-5p	0.343488	2.52966	1.04342	0.310229	0.821981	Nonsignificant
372	hsa-miR-181d-3p	0.789834	2.43924	2.38382	0.31361	0.825207	Nonsignificant
373	hsa-miR-574-5p	0.360803	8.97535	1.02523	0.31375	0.825207	Nonsignificant
374	hsa-miR-2355-3p	0.547973	3.66667	1.02102	0.314743	0.825207	Nonsignificant
375	hsa-miR-181b-5p	0.307162	8.97363	1.00883	0.317634	0.825207	Nonsignificant
376	hsa-miR-589-3p	0.545177	2.55198	1.54414	0.317724	0.825207	Nonsignificant
377	hsa-miR-3620-5p	0.378011	2.5346	1.00775	0.317943	0.825207	Nonsignificant
378	hsa-miR-656-3p	0.649008	2.59572	1.9967	0.318699	0.825207	Nonsignificant
379	hsa-miR-508-3p	-0.886312	2.91842	1.00301	0.319377	0.825207	Nonsignificant
380	hsa-miR-193b-3p	-0.668814	2.9398	0.997125	0.320443	0.825207	Nonsignificant
381	hsa-miR-487a-5p	0.724761	2.39031	2.31077	0.320645	0.825207	Nonsignificant
382	hsa-miR-146a-3p	0.644639	2.56505	0.996307	0.321509	0.825207	Nonsignificant
383	hsa-miR-4659a-3p	0.556746	2.88627	0.991196	0.321879	0.825207	Nonsignificant
384	hsa-miR-197-5p	0.442381	4.14929	0.989037	0.322404	0.825207	Nonsignificant
385	hsa-miR-1299	-0.8296	5.39179	0.99267	0.323214	0.825207	Nonsignificant
386	hsa-let-7e-5p	0.28932	10.2005	0.982344	0.324038	0.825207	Nonsignificant
387	hsa-miR-6859-5p	0.362916	2.65621	0.974821	0.325938	0.8279	Nonsignificant
388	hsa-miR-144-3p	0.418332	12.0762	0.954196	0.332218	0.841675	Nonsignificant
389	hsa-miR-6825-5p	-0.541169	2.45111	1.05128	0.334274	0.841938	Nonsignificant
390	hsa-miR-545-3p	0.434218	2.61587	0.93317	0.336444	0.841938	Nonsignificant
391	hsa-miR-136-3p	0.488833	4.25443	0.93126	0.336888	0.841938	Nonsignificant
392	hsa-miR-199b-5p	-0.451731	5.82381	0.930862	0.336991	0.841938	Nonsignificant
393	hsa-miR-362-5p	0.485172	3.71892	0.93069	0.337035	0.841938	Nonsignificant
394	hsa-miR-125a-3p	0.405059	5.14596	0.925122	0.338478	0.841938	Nonsignificant
395	hsa-miR-193b-5p	0.400126	6.03038	0.916194	0.340809	0.841938	Nonsignificant
396	hsa-miR-1225-5p	0.754628	2.63183	1.81954	0.340967	0.841938	Nonsignificant
397	hsa-miR-130a-3p	0.353257	9.921	0.91607	0.340972	0.841938	Nonsignificant
398	hsa-miR-155-5p	0.279197	9.06322	0.909686	0.342522	0.841938	Nonsignificant
399	hsa-miR-424-5p	0.290034	8.31418	0.909543	0.34256	0.841938	Nonsignificant
400	hsa-miR-708-5p	-0.823933	3.9271	0.914027	0.3426	0.841938	Nonsignificant
401	hsa-miR-4454	0.423025	4.76032	0.902078	0.344539	0.842378	Nonsignificant
402	hsa-miR-6511a-3p	-0.522741	3.00703	0.897105	0.345866	0.842378	Nonsignificant
403	hsa-miR-151b	-0.505707	4.8364	0.896468	0.346037	0.842378	Nonsignificant
404	hsa-miR-4446-3p	0.475439	4.43186	0.895732	0.346234	0.842378	Nonsignificant
405	hsa-miR-625-3p	0.362084	6.99442	0.892644	0.347063	0.842378	Nonsignificant
406	hsa-miR-106a-5p	0.366303	4.60539	0.859957	0.356007	0.860743	Nonsignificant
407	hsa-miR-1246	-0.409754	10.8901	0.862053	0.356381	0.860743	Nonsignificant
408	hsa-miR-299-3p	0.589768	3.11964	0.851585	0.358349	0.862388	Nonsignificant
409	hsa-miR-454-3p	0.315713	7.65603	0.849922	0.358817	0.862388	Nonsignificant
410	hsa-miR-134-5p	0.389587	6.3705	0.843029	0.360765	0.864955	Nonsignificant
411	hsa-miR-425-5p	0.349841	11.0105	0.839513	0.362212	0.866313	Nonsignificant
412	hsa-miR-3125	0.277331	2.53002	0.820449	0.367295	0.874499	Nonsignificant
413	hsa-miR-548c-5p	0.415295	3.97906	0.818465	0.367827	0.874499	Nonsignificant
414	hsa-miR-376a-3p	0.349408	7.31726	0.816402	0.368429	0.874499	Nonsignificant
415	hsa-miR-320a-3p	0.252508	13.6813	0.813463	0.369288	0.874499	Nonsignificant
416	hsa-miR-495-5p	0.7782	2.38064	3.17911	0.371349	0.874499	Nonsignificant
417	hsa-miR-148b-3p	0.311859	10.0255	0.804903	0.371809	0.874499	Nonsignificant
418	hsa-miR-3173-5p	0.45308	3.35445	0.802435	0.372541	0.874499	Nonsignificant
419	hsa-miR-3182	-0.670667	5.72061	0.806264	0.372878	0.874499	Nonsignificant
420	hsa-miR-125b-1-3p	0.469282	3.13775	0.879774	0.374361	0.874499	Nonsignificant
421	hsa-miR-101-5p	0.494103	2.95186	0.792937	0.375374	0.874499	Nonsignificant
422	hsa-miR-6764-5p	0.545764	2.47826	1.7263	0.375421	0.874499	Nonsignificant
423	hsa-miR-7849-3p	-0.0485871	2.40509	1.22592	0.376472	0.874874	Nonsignificant
424	hsa-miR-584-5p	0.334572	9.65549	0.77804	0.379879	0.8769	Nonsignificant
425	hsa-miR-501-5p	0.427	3.88093	0.776745	0.380274	0.8769	Nonsignificant
426	hsa-miR-664b-3p	0.56097	2.99452	0.918508	0.380367	0.8769	Nonsignificant
427	hsa-miR-3911	0.626562	2.44947	1.47631	0.3816	0.8769	Nonsignificant
428	hsa-miR-1268a	0.485479	4.95086	0.77216	0.381804	0.8769	Nonsignificant
429	hsa-miR-3611	0.471864	3.72667	0.763126	0.384467	0.879296	Nonsignificant
430	hsa-miR-148b-5p	0.446972	4.21646	0.759726	0.385524	0.879296	Nonsignificant
431	hsa-miR-942-3p	0.267411	2.42092	0.758882	0.385831	0.879296	Nonsignificant
432	hsa-miR-34b-3p	0.526269	2.68384	0.756985	0.386945	0.879296	Nonsignificant
433	hsa-miR-129-5p	0.53351	4.11005	0.754198	0.38732	0.879296	Nonsignificant
434	hsa-miR-4742-5p	0.374248	2.36145	1.77439	0.388865	0.880769	Nonsignificant
435	hsa-miR-4669	0.520173	3.11124	0.743333	0.3911	0.88379	Nonsignificant
436	hsa-let-7g-5p	0.240888	14.1349	0.739198	0.391996	0.88379	Nonsignificant
437	hsa-miR-139-5p	0.288238	9.38012	0.729821	0.395005	0.888535	Nonsignificant
438	hsa-miR-1273c	0.321837	2.41229	0.895099	0.398143	0.893549	Nonsignificant
439	hsa-miR-544a	-0.658079	2.56007	0.715977	0.400057	0.893602	Nonsignificant
440	hsa-miR-330-5p	-0.530203	3.14022	0.710251	0.401393	0.893602	Nonsignificant
441	hsa-miR-200b-5p	0.725952	2.78575	1.57991	0.402256	0.893602	Nonsignificant
442	hsa-miR-6529-5p	0.572245	2.58764	0.707922	0.404356	0.893602	Nonsignificant
443	hsa-miR-7704	-0.532138	4.67485	0.703047	0.40439	0.893602	Nonsignificant
444	hsa-miR-6891-5p	0.461552	3.70231	0.700948	0.404483	0.893602	Nonsignificant
445	hsa-miR-874-3p	0.371192	4.66834	0.699587	0.404938	0.893602	Nonsignificant
446	hsa-miR-4732-3p	0.412398	4.86555	0.69809	0.405439	0.893602	Nonsignificant
447	hsa-miR-548b-5p	0.523627	2.97546	0.688757	0.409122	0.896881	Nonsignificant
448	hsa-miR-6843-3p	0.567869	2.46008	1.57308	0.410945	0.896881	Nonsignificant
449	hsa-miR-10b-3p	0.386875	4.73595	0.681701	0.410988	0.896881	Nonsignificant
450	hsa-miR-6763-5p	-0.494237	2.99493	0.678781	0.411988	0.896881	Nonsignificant
451	hsa-miR-3120-3p	-0.46199	3.87995	0.677038	0.412587	0.896881	Nonsignificant
452	hsa-miR-515-3p	0.186764	2.42209	0.704724	0.412792	0.896881	Nonsignificant
453	hsa-miR-15a-5p	0.306036	10.0066	0.674084	0.41377	0.896881	Nonsignificant
454	hsa-miR-376b-3p	0.422391	4.22814	0.672288	0.414226	0.896881	Nonsignificant
455	hsa-miR-6511b-3p	-0.5634	2.69962	0.668055	0.415694	0.897942	Nonsignificant
456	hsa-miR-154-5p	0.404358	5.09156	0.665619	0.416543	0.897942	Nonsignificant
457	hsa-miR-1908-3p	0.407392	2.37869	1.28832	0.418663	0.900539	Nonsignificant
458	hsa-miR-29b-2-5p	0.485594	2.77991	0.652349	0.421212	0.904041	Nonsignificant
459	hsa-miR-6777-5p	-0.520839	2.40841	0.645142	0.42378	0.904967	Nonsignificant
460	hsa-miR-3675-5p	0.485298	2.47518	1.15516	0.423817	0.904967	Nonsignificant
461	hsa-miR-675-5p	0.326312	2.45739	0.64351	0.424405	0.904967	Nonsignificant
462	hsa-miR-4449	-0.565763	2.43755	0.931087	0.425513	0.905367	Nonsignificant
463	hsa-miR-204-3p	0.578773	4.26991	0.631409	0.429547	0.907305	Nonsignificant
464	hsa-miR-26b-5p	0.217825	13.459	0.628194	0.429915	0.907305	Nonsignificant
465	hsa-miR-6805-5p	0.362025	3.4754	0.626913	0.430384	0.907305	Nonsignificant
466	hsa-miR-1301-3p	0.360554	5.66793	0.623277	0.431925	0.907305	Nonsignificant
467	hsa-miR-3928-3p	-0.406157	3.41821	0.621386	0.432417	0.907305	Nonsignificant
468	hsa-miR-7845-5p	-0.689587	2.42825	1.10637	0.432666	0.907305	Nonsignificant
469	hsa-miR-4687-3p	0.394456	2.53345	0.620119	0.432885	0.907305	Nonsignificant
470	hsa-miR-195-5p	0.262807	7.21316	0.615169	0.434722	0.908753	Nonsignificant
471	hsa-miR-17-3p	0.324227	4.79059	0.611628	0.436043	0.908753	Nonsignificant
472	hsa-miR-6754-5p	0.209362	2.38162	1.5438	0.437123	0.908753	Nonsignificant
473	hsa-miR-421	0.261571	7.81328	0.608344	0.437274	0.908753	Nonsignificant
474	hsa-miR-4443	-0.385712	4.45559	0.592392	0.443329	0.911074	Nonsignificant
475	hsa-miR-1976	0.383258	3.81787	0.590518	0.444049	0.911074	Nonsignificant
476	hsa-miR-3150a-3p	0.0996162	2.58996	0.589539	0.444464	0.911074	Nonsignificant
477	hsa-miR-874-5p	0.485473	2.53264	1.07137	0.444692	0.911074	Nonsignificant
478	hsa-miR-1255b-5p	0.339836	5.24661	0.585749	0.445889	0.911074	Nonsignificant
479	hsa-miR-378i	0.325326	4.5861	0.584297	0.446452	0.911074	Nonsignificant
480	hsa-miR-1294	0.300043	5.94996	0.58307	0.446928	0.911074	Nonsignificant
481	hsa-miR-204-5p	0.512381	7.88333	0.585794	0.447106	0.911074	Nonsignificant
482	hsa-miR-3913-5p	0.367747	3.59721	0.581239	0.447641	0.911074	Nonsignificant
483	hsa-miR-6793-3p	-0.132088	2.38889	0.855951	0.44886	0.911074	Nonsignificant
484	hsa-miR-6747-3p	0.496004	2.79016	0.578702	0.449117	0.911074	Nonsignificant
485	hsa-miR-766-5p	0.359949	3.73577	0.576449	0.449512	0.911074	Nonsignificant
486	hsa-miR-224-5p	0.371815	7.70179	0.575165	0.450911	0.912029	Nonsignificant
487	hsa-miR-142-3p	0.227179	12.6824	0.567977	0.452853	0.913288	Nonsignificant
488	hsa-miR-106b-5p	0.298217	7.3889	0.566764	0.453392	0.913288	Nonsignificant
489	hsa-miR-651-5p	0.288318	5.38343	0.563509	0.454631	0.913767	Nonsignificant
490	hsa-miR-20a-5p	0.27421	10.733	0.558985	0.456591	0.913767	Nonsignificant
491	hsa-miR-30b-5p	0.302365	5.66366	0.557371	0.457091	0.913767	Nonsignificant
492	hsa-miR-1247-5p	-0.623461	3.06253	0.922553	0.457348	0.913767	Nonsignificant
493	hsa-miR-641	0.4777	3.04333	0.552989	0.458861	0.91484	Nonsignificant
494	hsa-miR-451a	0.380055	14.5894	0.550403	0.461127	0.91484	Nonsignificant
495	hsa-miR-9985	0.689586	3.00075	1.01053	0.464279	0.91484	Nonsignificant
496	hsa-miR-548ap-5p	0.130221	2.67322	0.537715	0.465151	0.91484	Nonsignificant
497	hsa-miR-940	0.419943	2.76158	0.537297	0.465288	0.91484	Nonsignificant
498	hsa-miR-660-5p	0.227202	8.95596	0.536613	0.465572	0.91484	Nonsignificant
499	hsa-miR-200b-3p	0.443665	4.92478	0.536	0.466174	0.91484	Nonsignificant
500	hsa-miR-941	0.289507	6.38188	0.534738	0.46635	0.91484	Nonsignificant
501	hsa-miR-449b-5p	0.00916183	2.38521	0.847875	0.466404	0.91484	Nonsignificant
502	hsa-miR-145-3p	0.294085	4.53335	0.521684	0.471828	0.91484	Nonsignificant
503	hsa-miR-6869-5p	-0.47515	2.40141	0.849315	0.472286	0.91484	Nonsignificant
504	hsa-miR-767-5p	0.0845247	2.49088	0.540801	0.472529	0.91484	Nonsignificant
505	hsa-miR-6882-5p	-0.545143	2.70223	0.613852	0.474248	0.91484	Nonsignificant
506	hsa-miR-1224-5p	-0.325843	4.81129	0.513474	0.475327	0.91484	Nonsignificant
507	hsa-miR-671-5p	0.253389	6.29935	0.512455	0.475764	0.91484	Nonsignificant
508	hsa-miR-23a-5p	0.640353	2.93316	1.49831	0.475786	0.91484	Nonsignificant
509	hsa-miR-1287-5p	0.322024	4.32786	0.510722	0.476509	0.91484	Nonsignificant
510	hsa-miR-223-5p	-0.268581	8.81613	0.507881	0.477735	0.91484	Nonsignificant
511	hsa-let-7g-3p	0.402838	2.61143	0.507773	0.477781	0.91484	Nonsignificant
512	hsa-miR-214-3p	0.343878	4.26908	0.507544	0.477881	0.91484	Nonsignificant
513	hsa-miR-4750-5p	0.353093	3.02915	0.506881	0.478168	0.91484	Nonsignificant
514	hsa-miR-4772-3p	-0.388391	3.6218	0.506436	0.47836	0.91484	Nonsignificant
515	hsa-miR-30a-3p	0.22826	7.88747	0.497536	0.482242	0.916889	Nonsignificant
516	hsa-miR-556-5p	-0.36446	3.26114	0.79757	0.483328	0.916889	Nonsignificant
517	hsa-miR-6502-5p	0.382314	2.37188	1.0259	0.483378	0.916889	Nonsignificant
518	hsa-miR-548h-3p	0.376385	3.46412	0.493423	0.484054	0.916889	Nonsignificant
519	hsa-let-7c-3p	0.427824	2.37939	1.13273	0.484274	0.916889	Nonsignificant
520	hsa-miR-502-3p	0.323378	4.54883	0.491221	0.485028	0.916889	Nonsignificant
521	hsa-miR-518a-3p	-0.384475	2.4696	0.486993	0.486919	0.918698	Nonsignificant
522	hsa-miR-3124-5p	0.584369	2.71394	0.985846	0.488846	0.918868	Nonsignificant
523	hsa-miR-122b-5p	-0.522778	2.67575	0.482631	0.488913	0.918868	Nonsignificant
524	hsa-miR-122-3p	0.590099	2.90576	0.825521	0.490588	0.918868	Nonsignificant
525	hsa-miR-93-5p	0.228779	12.7209	0.476266	0.491734	0.918868	Nonsignificant
526	hsa-miR-450b-5p	0.300899	5.38574	0.475241	0.4922	0.918868	Nonsignificant
527	hsa-miR-576-3p	0.363037	3.54167	0.474321	0.492618	0.918868	Nonsignificant
528	hsa-miR-181a-5p	0.224357	11.2288	0.470146	0.494524	0.920675	Nonsignificant
529	hsa-miR-32-3p	-0.305455	5.65867	0.463299	0.497676	0.924793	Nonsignificant
530	hsa-miR-1185-5p	0.3964	2.3819	1.06365	0.499031	0.92556	Nonsignificant
531	hsa-miR-6876-5p	0.263414	2.44946	1.01807	0.502629	0.927348	Nonsignificant
532	hsa-miR-664a-3p	0.336624	4.19015	0.451054	0.5034	0.927348	Nonsignificant
533	hsa-miR-509-3p	0.594536	2.82993	1.04152	0.50493	0.927348	Nonsignificant
534	hsa-miR-1-3p	0.463478	8.5542	0.448993	0.505463	0.927348	Nonsignificant
535	hsa-miR-598-3p	-0.271424	5.54883	0.445707	0.505935	0.927348	Nonsignificant
536	hsa-miR-338-3p	-0.277731	5.67182	0.444474	0.506522	0.927348	Nonsignificant
537	hsa-miR-6803-3p	-0.380931	3.00472	0.442401	0.507513	0.927348	Nonsignificant
538	hsa-miR-5589-5p	0.827344	2.45389	3.14852	0.507541	0.927348	Nonsignificant
539	hsa-miR-1197	0.429149	2.48555	1.08277	0.51088	0.930176	Nonsignificant
540	hsa-miR-1273h-3p	0.347568	3.87797	0.435198	0.510982	0.930176	Nonsignificant
541	hsa-miR-27b-3p	0.197948	10.0178	0.432617	0.512235	0.930733	Nonsignificant
542	hsa-miR-29c-3p	-0.238955	9.93387	0.426777	0.51509	0.934194	Nonsignificant
543	hsa-miR-320c	0.205915	10.6552	0.422555	0.517171	0.936061	Nonsignificant
544	hsa-miR-6748-5p	0.584711	2.38358	1.44433	0.518498	0.936061	Nonsignificant
545	hsa-miR-4672	-0.0240303	2.36009	0.611184	0.520751	0.936061	Nonsignificant
546	hsa-miR-6758-3p	0.758178	2.38776	1.82382	0.520881	0.936061	Nonsignificant
547	hsa-miR-6806-3p	0.411075	2.36759	0.980104	0.520881	0.936061	Nonsignificant
548	hsa-miR-211-5p	0.449398	5.60484	0.411973	0.523197	0.937049	Nonsignificant
549	hsa-miR-542-5p	0.359939	3.57574	0.410223	0.523337	0.937049	Nonsignificant
550	hsa-miR-6791-3p	0.548063	2.46965	1.33452	0.526141	0.938819	Nonsignificant
551	hsa-miR-365b-5p	-0.373591	2.41278	0.402505	0.527262	0.938819	Nonsignificant
552	hsa-miR-30e-5p	0.25969	11.2023	0.40274	0.527678	0.938819	Nonsignificant
553	hsa-miR-1843	0.219139	5.77645	0.397824	0.529669	0.938819	Nonsignificant
554	hsa-miR-3168	-0.387707	4.37908	0.398579	0.529671	0.938819	Nonsignificant
555	hsa-miR-15b-5p	0.199457	9.60172	0.397076	0.530056	0.938819	Nonsignificant
556	hsa-miR-676-3p	0.327082	2.89604	0.406355	0.531027	0.938849	Nonsignificant
557	hsa-miR-1276	-0.4389	2.46558	0.432016	0.532279	0.939373	Nonsignificant
558	hsa-miR-525-5p	0.0496914	2.49956	0.405147	0.533826	0.940414	Nonsignificant
559	hsa-miR-32-5p	0.227024	8.22816	0.380671	0.538661	0.943455	Nonsignificant
560	hsa-miR-582-3p	-0.32215	3.8603	0.378382	0.539883	0.943455	Nonsignificant
561	hsa-miR-25-5p	0.27581	4.62053	0.378027	0.540073	0.943455	Nonsignificant
562	hsa-miR-4488	-0.316545	5.26655	0.377834	0.540187	0.943455	Nonsignificant
563	hsa-miR-1268b	0.28737	3.02403	0.376693	0.540787	0.943455	Nonsignificant
564	hsa-miR-9903	0.33398	2.44134	0.376421	0.541311	0.943455	Nonsignificant
565	hsa-miR-361-5p	0.184591	9.21068	0.373633	0.542432	0.943736	Nonsignificant
566	hsa-miR-6850-5p	-0.0310796	2.47149	0.368541	0.54522	0.946372	Nonsignificant
567	hsa-miR-1288-3p	-0.299792	2.45137	0.616809	0.545873	0.946372	Nonsignificant
568	hsa-miR-107	0.206356	7.3357	0.365198	0.547017	0.946686	Nonsignificant
569	hsa-miR-6129	0.423728	2.44115	0.849038	0.552491	0.953408	Nonsignificant
570	hsa-miR-769-3p	0.315397	3.02459	0.354671	0.552841	0.953408	Nonsignificant
571	hsa-miR-30c-5p	0.213632	7.25574	0.349746	0.555605	0.955099	Nonsignificant
572	hsa-miR-1303	0.347939	3.00524	0.346778	0.557285	0.955099	Nonsignificant
573	hsa-miR-765	0.162285	2.5995	0.431478	0.558727	0.955099	Nonsignificant
574	hsa-miR-4753-5p	0.0114514	2.64553	0.342929	0.559504	0.955099	Nonsignificant
575	hsa-miR-484	0.259485	9.92026	0.343534	0.559756	0.955099	Nonsignificant
576	hsa-miR-142-5p	-0.180736	10.7646	0.341307	0.560406	0.955099	Nonsignificant
577	hsa-miR-126-5p	0.158974	12.953	0.340444	0.560901	0.955099	Nonsignificant
578	hsa-miR-141-3p	0.349416	6.27261	0.33877	0.562581	0.955099	Nonsignificant
579	hsa-miR-5187-5p	0.281986	4.60133	0.335973	0.56348	0.955099	Nonsignificant
580	hsa-miR-151a-5p	0.161264	12.6766	0.335874	0.563538	0.955099	Nonsignificant
581	hsa-miR-135b-5p	0.459415	3.16546	0.337497	0.564771	0.955542	Nonsignificant
582	hsa-miR-3180-3p	0.780926	2.48076	1.5155	0.566167	0.956232	Nonsignificant
583	hsa-miR-4742-3p	-0.322222	3.83911	0.330134	0.567235	0.956232	Nonsignificant
584	hsa-miR-26a-5p	0.170191	13.4775	0.32807	0.568097	0.956232	Nonsignificant
585	hsa-miR-4725-3p	0.118802	2.39682	0.385698	0.569743	0.957363	Nonsignificant
586	hsa-miR-6852-5p	0.301656	3.5316	0.320597	0.572531	0.960406	Nonsignificant
587	hsa-miR-877-3p	0.516004	2.77922	0.783083	0.574594	0.961685	Nonsignificant
588	hsa-miR-1226-3p	0.300729	3.25982	0.31607	0.57525	0.961685	Nonsignificant
589	hsa-miR-150-5p	0.192039	10.3766	0.313067	0.577069	0.963088	Nonsignificant
590	hsa-miR-4659b-5p	0.380097	2.50762	1.77194	0.57916	0.963523	Nonsignificant
591	hsa-miR-338-5p	-0.336243	2.73881	0.309304	0.579363	0.963523	Nonsignificant
592	hsa-miR-181c-3p	0.235597	4.5305	0.307825	0.58027	0.963523	Nonsignificant
593	hsa-miR-519c-5p	-0.439075	2.72502	0.306205	0.581267	0.96355	Nonsignificant
594	hsa-miR-1271-5p	0.470619	2.84093	0.6785	0.583194	0.965117	Nonsignificant
595	hsa-miR-4479	0.169564	2.43511	0.296348	0.587406	0.970454	Nonsignificant
596	hsa-miR-664b-5p	0.257049	3.97829	0.313012	0.58914	0.971686	Nonsignificant
597	hsa-miR-550a-5p	0.247172	4.34678	0.289409	0.591807	0.973416	Nonsignificant
598	hsa-miR-590-5p	0.280689	2.99112	0.288843	0.59217	0.973416	Nonsignificant
599	hsa-miR-5698	0.370317	2.75539	0.860438	0.5961	0.975549	Nonsignificant
600	hsa-miR-3138	0.635511	2.59283	1.39386	0.596732	0.975549	Nonsignificant
601	hsa-miR-542-3p	0.257994	4.96446	0.278463	0.598892	0.975549	Nonsignificant
602	hsa-miR-124-3p	0.392071	7.13176	0.278846	0.599438	0.975549	Nonsignificant
603	hsa-miR-139-3p	0.176151	7.48725	0.273484	0.602173	0.975549	Nonsignificant
604	hsa-miR-100-5p	0.186502	8.14963	0.27299	0.602501	0.975549	Nonsignificant
605	hsa-miR-3117-3p	-0.191271	2.61115	0.272221	0.603036	0.975549	Nonsignificant
606	hsa-miR-548az-5p	0.2803	2.63057	0.271	0.603824	0.975549	Nonsignificant
607	hsa-miR-3679-5p	-0.233403	5.51028	0.269723	0.604678	0.975549	Nonsignificant
608	hsa-miR-4521	-0.537638	2.41951	2.26173	0.60506	0.975549	Nonsignificant
609	hsa-miR-125b-5p	0.176295	10.6437	0.266484	0.606852	0.975549	Nonsignificant
610	hsa-miR-323a-5p	0.396658	2.80271	0.266386	0.606918	0.975549	Nonsignificant
611	hsa-miR-144-5p	0.224221	7.03692	0.261399	0.610299	0.975549	Nonsignificant
612	hsa-miR-335-5p	-0.16672	12.125	0.261362	0.610325	0.975549	Nonsignificant
613	hsa-miR-556-3p	0.271632	3.29288	0.261034	0.610549	0.975549	Nonsignificant
614	hsa-miR-378c	-0.131955	2.53282	0.298255	0.612827	0.975549	Nonsignificant
615	hsa-miR-1537-5p	0.222068	2.3776	0.707006	0.613728	0.975549	Nonsignificant
616	hsa-miR-374b-3p	0.266752	3.36506	0.256253	0.613832	0.975549	Nonsignificant
617	hsa-miR-6812-3p	-0.236459	2.42163	0.352157	0.614186	0.975549	Nonsignificant
618	hsa-miR-17-5p	0.171661	8.51491	0.254891	0.614775	0.975549	Nonsignificant
619	hsa-miR-548d-5p	0.258861	3.15081	0.254306	0.61518	0.975549	Nonsignificant
620	hsa-miR-190a-5p	0.213876	7.33973	0.254133	0.6153	0.975549	Nonsignificant
621	hsa-miR-6881-5p	-0.548321	2.75076	0.656207	0.618339	0.978787	Nonsignificant
622	hsa-miR-374a-3p	0.228945	4.18362	0.245264	0.621528	0.980001	Nonsignificant
623	hsa-miR-183-5p	-0.183939	9.33863	0.240251	0.62511	0.980001	Nonsignificant
624	hsa-miR-6780a-5p	0.238295	3.46805	0.240112	0.62521	0.980001	Nonsignificant
625	hsa-let-7i-3p	0.25066	3.76214	0.239622	0.625563	0.980001	Nonsignificant
626	hsa-miR-10399-5p	-0.224487	4.05039	0.237103	0.627384	0.980001	Nonsignificant
627	hsa-miR-377-3p	0.359745	3.31303	0.403872	0.627762	0.980001	Nonsignificant
628	hsa-miR-34a-5p	0.18772	6.68157	0.236133	0.628088	0.980001	Nonsignificant
629	hsa-miR-3157-5p	0.244152	3.42598	0.23566	0.628432	0.980001	Nonsignificant
630	hsa-miR-30d-5p	0.164253	12.8295	0.235483	0.62856	0.980001	Nonsignificant
631	hsa-miR-197-3p	-0.156703	7.68703	0.232182	0.630975	0.980001	Nonsignificant
632	hsa-miR-1180-3p	0.174794	7.64075	0.232112	0.631026	0.980001	Nonsignificant
633	hsa-miR-548n	0.263246	2.94252	0.228205	0.633911	0.980001	Nonsignificant
634	hsa-miR-1262	0.305495	2.95427	0.226179	0.63542	0.980001	Nonsignificant
635	hsa-miR-548j-5p	0.184685	5.77448	0.225846	0.635668	0.980001	Nonsignificant
636	hsa-miR-548ak	0.273743	2.64079	0.223823	0.637185	0.980001	Nonsignificant
637	hsa-miR-6513-3p	-0.235487	3.40084	0.223731	0.637253	0.980001	Nonsignificant
638	hsa-miR-331-5p	0.255898	2.99904	0.223194	0.637657	0.980001	Nonsignificant
639	hsa-miR-148a-5p	-0.23609	4.06701	0.222739	0.638	0.980001	Nonsignificant
640	hsa-miR-5010-3p	0.223639	3.42378	0.222676	0.638048	0.980001	Nonsignificant
641	hsa-miR-205-5p	0.210144	7.85237	0.220497	0.639767	0.98069	Nonsignificant
642	hsa-miR-379-3p	0.371556	2.92278	0.927232	0.640491	0.98069	Nonsignificant
643	hsa-miR-23a-3p	0.13946	10.6168	0.217797	0.64175	0.981089	Nonsignificant
644	hsa-miR-22-3p	0.18802	9.09086	0.215817	0.643472	0.982194	Nonsignificant
645	hsa-miR-329-5p	0.161233	2.46588	0.46986	0.650464	0.991327	Nonsignificant
646	hsa-miR-6868-3p	-0.177625	2.43978	0.204469	0.652148	0.992355	Nonsignificant
647	hsa-miR-3684	0.237245	2.48731	0.200898	0.654977	0.995119	Nonsignificant
648	hsa-miR-181b-2-3p	-0.352407	2.55352	0.194045	0.660532	0.99571	Nonsignificant
649	hsa-miR-4664-3p	-0.257368	2.42377	0.320792	0.660605	0.99571	Nonsignificant
650	hsa-miR-6813-5p	-0.26039	2.64224	0.193064	0.661337	0.99571	Nonsignificant
651	hsa-miR-2278	-0.286618	2.93717	0.26419	0.661367	0.99571	Nonsignificant
652	hsa-miR-136-5p	0.224788	4.19873	0.192916	0.661459	0.99571	Nonsignificant
653	hsa-miR-135a-5p	-0.382415	3.89944	0.193907	0.661763	0.99571	Nonsignificant
654	hsa-miR-6809-5p	-0.0588938	2.48373	0.36266	0.662456	0.99571	Nonsignificant
655	hsa-miR-18a-5p	0.17909	6.48327	0.190116	0.66377	0.996162	Nonsignificant
656	hsa-miR-378h	-0.351888	2.47923	0.240224	0.664845	0.996254	Nonsignificant
657	hsa-miR-1261	0.553687	2.79769	0.864176	0.668711	0.998032	Nonsignificant
658	hsa-miR-191-3p	0.20749	4.52463	0.18391	0.668966	0.998032	Nonsignificant
659	hsa-miR-193a-5p	0.147214	8.06402	0.182747	0.669952	0.998032	Nonsignificant
660	hsa-miR-1249-3p	-0.250831	3.60798	0.182581	0.670093	0.998032	Nonsignificant
661	hsa-miR-3173-3p	-0.229333	2.56735	0.180839	0.671595	0.998633	Nonsignificant
662	hsa-miR-628-3p	0.150223	7.14361	0.179013	0.673141	0.998633	Nonsignificant
663	hsa-miR-101-2-5p	-0.24069	2.43087	0.175911	0.67608	0.998633	Nonsignificant
664	hsa-miR-152-3p	0.146511	7.56195	0.174484	0.677062	0.998633	Nonsignificant
665	hsa-miR-551b-3p	0.559614	2.76306	0.747942	0.677139	0.998633	Nonsignificant
666	hsa-miR-3605-5p	0.176895	4.83323	0.174372	0.67716	0.998633	Nonsignificant
667	hsa-miR-2116-5p	-0.21024	2.37839	0.436623	0.677608	0.998633	Nonsignificant
668	hsa-miR-11400	-0.204008	5.56574	0.172625	0.678803	0.998897	Nonsignificant
669	hsa-miR-378d	0.224295	3.21715	0.1699	0.681092	1	Nonsignificant
670	hsa-miR-4665-5p	-0.193129	3.06691	0.226029	0.684388	1	Nonsignificant
671	hsa-miR-760	0.19061	4.48872	0.165323	0.68518	1	Nonsignificant
672	hsa-miR-619-5p	0.253916	2.73862	0.390676	0.685852	1	Nonsignificant
673	hsa-miR-548ay-3p	-0.203932	2.44922	0.256025	0.688285	1	Nonsignificant
674	hsa-miR-4999-5p	0.997511	2.68413	2.05311	0.689317	1	Nonsignificant
675	hsa-miR-30a-5p	0.111892	9.66696	0.160253	0.689786	1	Nonsignificant
676	hsa-miR-1283	-0.393627	2.84951	0.160079	0.690022	1	Nonsignificant
677	hsa-miR-1307-5p	0.162244	6.62547	0.159954	0.690061	1	Nonsignificant
678	hsa-miR-185-5p	0.133415	13.1431	0.159066	0.690877	1	Nonsignificant
679	hsa-miR-6783-3p	0.196184	2.53499	0.157151	0.692647	1	Nonsignificant
680	hsa-miR-10a-3p	-0.193431	4.38044	0.155301	0.694368	1	Nonsignificant
681	hsa-miR-3667-3p	0.141944	2.41625	0.459858	0.701569	1	Nonsignificant
682	hsa-miR-6819-5p	-0.17274	2.41569	0.56434	0.701807	1	Nonsignificant
683	hsa-miR-7110-3p	0.290879	2.4384	0.710382	0.702055	1	Nonsignificant
684	hsa-miR-4646-5p	0.182371	3.24632	0.14648	0.702743	1	Nonsignificant
685	hsa-miR-488-3p	-0.335566	2.92159	0.141697	0.707406	1	Nonsignificant
686	hsa-miR-518b	-0.556135	2.74918	0.460692	0.708238	1	Nonsignificant
687	hsa-miR-548o-3p	-0.22776	2.77762	0.140176	0.708907	1	Nonsignificant
688	hsa-miR-4714-3p	-0.237246	2.88818	0.140008	0.709074	1	Nonsignificant
689	hsa-miR-455-5p	-0.239001	4.20658	0.138776	0.710297	1	Nonsignificant
690	hsa-miR-3615	0.149411	8.49904	0.138613	0.710563	1	Nonsignificant
691	hsa-miR-3180	-0.24109	2.65303	0.135699	0.713382	1	Nonsignificant
692	hsa-let-7e-3p	0.251112	2.60175	0.562824	0.71347	1	Nonsignificant
693	hsa-miR-548aw	-0.16352	2.42297	0.13809	0.714164	1	Nonsignificant
694	hsa-miR-34c-5p	0.219112	3.79949	0.13489	0.714199	1	Nonsignificant
695	hsa-miR-330-3p	0.189358	3.67401	0.134658	0.714434	1	Nonsignificant
696	hsa-miR-335-3p	0.176209	4.99456	0.133031	0.716088	1	Nonsignificant
697	hsa-miR-625-5p	-0.137224	6.65825	0.132179	0.716959	1	Nonsignificant
698	hsa-miR-371b-5p	0.202221	2.36293	0.505762	0.71805	1	Nonsignificant
699	hsa-miR-23c	0.0758371	2.4028	0.268559	0.71805	1	Nonsignificant
700	hsa-miR-3682-3p	-0.466233	2.89668	0.672036	0.718464	1	Nonsignificant
701	hsa-miR-1304-3p	0.146999	5.12342	0.129973	0.719228	1	Nonsignificant
702	hsa-miR-218-5p	-0.226226	4.61568	0.129211	0.720018	1	Nonsignificant
703	hsa-miR-3617-5p	-0.188417	3.07648	0.128985	0.720252	1	Nonsignificant
704	hsa-miR-186-5p	0.121585	9.90887	0.127668	0.721624	1	Nonsignificant
705	hsa-miR-375-3p	0.173939	7.44879	0.126287	0.723391	1	Nonsignificant
706	hsa-miR-4804-5p	-0.373284	2.6459	0.332695	0.723565	1	Nonsignificant
707	hsa-miR-885-3p	-0.266226	4.43381	0.124889	0.724978	1	Nonsignificant
708	hsa-miR-208a-3p	-0.102021	2.56728	0.131685	0.725	1	Nonsignificant
709	hsa-miR-4510	-0.204987	3.49031	0.12426	0.725209	1	Nonsignificant
710	hsa-miR-4504	-0.344924	2.60576	0.123054	0.726506	1	Nonsignificant
711	hsa-miR-4668-5p	-0.278059	2.8437	0.122414	0.727175	1	Nonsignificant
712	hsa-miR-627-5p	-0.186462	4.63371	0.121966	0.727696	1	Nonsignificant
713	hsa-miR-3605-3p	0.172292	4.6236	0.21306	0.729358	1	Nonsignificant
714	hsa-miR-7977	0.330029	3.122	0.314891	0.729848	1	Nonsignificant
715	hsa-miR-590-3p	0.124371	5.85019	0.119847	0.729936	1	Nonsignificant
716	hsa-miR-6807-5p	0.791154	2.46953	1.30576	0.730366	1	Nonsignificant
717	hsa-miR-6514-5p	-0.393248	2.7352	0.119281	0.730564	1	Nonsignificant
718	hsa-miR-500a-3p	0.163628	4.16726	0.117495	0.732494	1	Nonsignificant
719	hsa-miR-301a-5p	-0.11798	2.52879	0.202342	0.733196	1	Nonsignificant
720	hsa-miR-6724-5p	0.211653	3.12193	0.116064	0.734065	1	Nonsignificant
721	hsa-miR-1227-3p	-0.133491	2.35045	0.19303	0.735198	1	Nonsignificant
722	hsa-miR-548aq-3p	0.225864	2.80627	0.114972	0.735272	1	Nonsignificant
723	hsa-miR-7151-3p	0.196702	3.18882	0.114828	0.735535	1	Nonsignificant
724	hsa-miR-138-5p	-0.269579	4.13842	0.112776	0.738129	1	Nonsignificant
725	hsa-miR-1306-5p	0.140024	5.29763	0.111791	0.738821	1	Nonsignificant
726	hsa-miR-217-5p	0.215992	2.88684	0.110708	0.740134	1	Nonsignificant
727	hsa-miR-7-5p	0.111989	8.3317	0.10952	0.741391	1	Nonsignificant
728	hsa-miR-130b-3p	0.106094	8.85539	0.109216	0.741737	1	Nonsignificant
729	hsa-miR-125a-5p	0.0979524	10.4226	0.105025	0.746565	1	Nonsignificant
730	hsa-let-7f-5p	0.079824	14.8578	0.105023	0.746567	1	Nonsignificant
731	hsa-miR-1284	0.203704	2.90231	0.104022	0.747736	1	Nonsignificant
732	hsa-miR-29b-1-5p	-0.192555	2.45745	0.11213	0.750082	1	Nonsignificant
733	hsa-miR-196b-5p	0.100031	7.53057	0.0979283	0.754989	1	Nonsignificant
734	hsa-miR-3135b	-0.237137	2.65279	0.0974582	0.755577	1	Nonsignificant
735	hsa-miR-9-3p	-0.212896	6.67652	0.0955472	0.758326	1	Nonsignificant
736	hsa-miR-326	-0.126598	7.49491	0.0950018	0.758562	1	Nonsignificant
737	hsa-miR-6761-5p	-0.337564	2.42432	0.0942291	0.759526	1	Nonsignificant
738	hsa-miR-7850-5p	0.311752	2.64854	0.558753	0.762566	1	Nonsignificant
739	hsa-miR-378f	-0.460749	2.63669	0.492918	0.762609	1	Nonsignificant
740	hsa-miR-4785	0.187183	2.59089	0.0894098	0.765556	1	Nonsignificant
741	hsa-miR-4446-5p	0.0776272	2.38624	0.340336	0.765558	1	Nonsignificant
742	hsa-miR-1260a	0.134607	4.37861	0.0893251	0.765664	1	Nonsignificant
743	hsa-miR-5586-5p	0.177184	2.46487	0.0996233	0.767815	1	Nonsignificant
744	hsa-miR-3150b-3p	-0.180207	2.88359	0.0873188	0.768233	1	Nonsignificant
745	hsa-miR-4433b-3p	0.139404	7.14908	0.0871001	0.768767	1	Nonsignificant
746	hsa-miR-429	0.185341	4.39652	0.0868408	0.768939	1	Nonsignificant
747	hsa-miR-6734-5p	0.110391	5.57575	0.0863844	0.769441	1	Nonsignificant
748	hsa-miR-132-3p	0.123673	5.72094	0.084128	0.772386	1	Nonsignificant
749	hsa-miR-181c-5p	0.132415	4.23097	0.0839662	0.772599	1	Nonsignificant
750	hsa-miR-3140-3p	-0.177937	2.77012	0.0836085	0.773071	1	Nonsignificant
751	hsa-miR-4688	-0.351678	2.46282	0.114374	0.773458	1	Nonsignificant
752	hsa-miR-29b-3p	-0.0913079	8.03112	0.0831519	0.773674	1	Nonsignificant
753	hsa-miR-187-3p	1.11175	3.07321	3.11315	0.774114	1	Nonsignificant
754	hsa-miR-95-5p	0.222555	2.38691	0.43856	0.774602	1	Nonsignificant
755	hsa-miR-4422	-0.517294	2.50094	0.0823177	0.774833	1	Nonsignificant
756	hsa-miR-30c-2-3p	-0.17503	3.1058	0.080969	0.776583	1	Nonsignificant
757	hsa-miR-3127-5p	0.290426	3.20178	0.212352	0.77903	1	Nonsignificant
758	hsa-miR-486-3p	0.111231	7.60637	0.0785095	0.779935	1	Nonsignificant
759	hsa-miR-2276-3p	0.114928	3.17605	0.0781051	0.780465	1	Nonsignificant
760	hsa-miR-769-5p	0.107685	5.51377	0.0775507	0.781226	1	Nonsignificant
761	hsa-miR-24-3p	0.0875069	10.8667	0.0746625	0.785235	1	Nonsignificant
762	hsa-miR-548t-5p	-0.460863	2.60154	0.435886	0.785243	1	Nonsignificant
763	hsa-miR-4683	-0.120999	2.56466	0.0745537	0.785387	1	Nonsignificant
764	hsa-miR-26a-1-3p	-0.146021	3.46496	0.0738875	0.786325	1	Nonsignificant
765	hsa-miR-1228-5p	-0.23653	2.67266	0.0737197	0.786562	1	Nonsignificant
766	hsa-miR-27b-5p	-0.170401	3.42049	0.0728389	0.787809	1	Nonsignificant
767	hsa-miR-382-3p	0.143839	3.72997	0.0708081	0.790717	1	Nonsignificant
768	hsa-miR-4306	0.117336	7.21006	0.0702919	0.791594	1	Nonsignificant
769	hsa-miR-149-5p	0.222285	3.73562	0.0704015	0.791621	1	Nonsignificant
770	hsa-miR-1292-5p	0.230417	3.0624	0.258755	0.792269	1	Nonsignificant
771	hsa-miR-124-5p	-0.209015	2.89628	0.070118	0.792414	1	Nonsignificant
772	hsa-miR-486-5p	-0.107717	16.5218	0.0689693	0.793661	1	Nonsignificant
773	hsa-miR-6819-3p	0.112613	2.39134	0.0686353	0.793879	1	Nonsignificant
774	hsa-miR-671-3p	0.11954	4.6193	0.0684425	0.794162	1	Nonsignificant
775	hsa-miR-3196	0.00776196	3.16993	0.0674793	0.795583	1	Nonsignificant
776	hsa-miR-3691-5p	1.18736	2.50622	4.259	0.796169	1	Nonsignificant
777	hsa-miR-1277-5p	0.13976	4.26614	0.0666549	0.796807	1	Nonsignificant
778	hsa-miR-6842-3p	0.144649	3.68841	0.0648751	0.799479	1	Nonsignificant
779	hsa-miR-4477b	-0.234363	2.40788	0.112366	0.800336	1	Nonsignificant
780	hsa-miR-937-3p	-0.197474	2.41315	0.115653	0.800336	1	Nonsignificant
781	hsa-miR-105-5p	0.279876	2.48882	0.344444	0.802078	1	Nonsignificant
782	hsa-miR-1291	0.12094	2.54844	0.287325	0.803782	1	Nonsignificant
783	hsa-miR-942-5p	0.0968178	6.09131	0.0616691	0.804392	1	Nonsignificant
784	hsa-miR-1260b	0.100942	5.06385	0.0603154	0.806507	1	Nonsignificant
785	hsa-miR-6793-5p	0.20582	3.06073	0.136209	0.806796	1	Nonsignificant
786	hsa-miR-133b	-0.242885	2.44109	0.0601194	0.806815	1	Nonsignificant
787	hsa-miR-7847-3p	-0.113093	2.71929	0.0567612	0.812183	1	Nonsignificant
788	hsa-miR-6741-5p	0.107726	3.62749	0.0559191	0.813555	1	Nonsignificant
789	hsa-miR-212-3p	-0.236355	2.4135	0.199898	0.814855	1	Nonsignificant
790	hsa-miR-6740-5p	0.142287	2.97901	0.0549008	0.815229	1	Nonsignificant
791	hsa-miR-4738-3p	0.0633483	2.99202	0.0540892	0.816575	1	Nonsignificant
792	hsa-miR-4508	0.0988397	10.5921	0.0539504	0.81701	1	Nonsignificant
793	hsa-miR-450a-5p	-0.105367	3.8517	0.0528053	0.818726	1	Nonsignificant
794	hsa-miR-944	-0.218486	2.48049	0.085328	0.818812	1	Nonsignificant
795	hsa-miR-6131	0.117765	3.20495	0.0505727	0.822658	1	Nonsignificant
796	hsa-miR-30c-1-3p	0.144459	3.58138	0.0502975	0.823009	1	Nonsignificant
797	hsa-miR-190b-5p	0.149455	5.49744	0.0502635	0.823307	1	Nonsignificant
798	hsa-miR-148a-3p	-0.0638559	12.8347	0.0500025	0.82352	1	Nonsignificant
799	hsa-miR-664a-5p	0.0687973	7.41537	0.0496751	0.824089	1	Nonsignificant
800	hsa-miR-30b-3p	-0.359252	3.65702	0.442037	0.824188	1	Nonsignificant
801	hsa-miR-3960	0.114678	9.22997	0.0478501	0.827579	1	Nonsignificant
802	hsa-miR-10a-5p	0.0640976	10.652	0.046975	0.828859	1	Nonsignificant
803	hsa-miR-7108-5p	-0.222567	2.46223	0.0745599	0.83216	1	Nonsignificant
804	hsa-let-7a-5p	0.0505893	15.7629	0.0438388	0.834584	1	Nonsignificant
805	hsa-miR-4516	-0.0748378	9.12616	0.0437307	0.834785	1	Nonsignificant
806	hsa-miR-34c-3p	-0.76373	2.70105	0.0699865	0.834834	1	Nonsignificant
807	hsa-let-7b-3p	0.224111	4.88574	0.2822	0.836137	1	Nonsignificant
808	hsa-miR-12136	-0.15556	7.00743	0.0424978	0.837393	1	Nonsignificant
809	hsa-miR-3146	-0.298444	2.55747	0.172738	0.840028	1	Nonsignificant
810	hsa-miR-125b-2-3p	0.444922	3.87191	0.955284	0.841123	1	Nonsignificant
811	hsa-miR-643	-0.100054	2.45523	0.0392149	0.84343	1	Nonsignificant
812	hsa-miR-146b-3p	0.113013	3.47517	0.0389624	0.844037	1	Nonsignificant
813	hsa-miR-5193	0.586411	2.51586	0.901884	0.84746	1	Nonsignificant
814	hsa-miR-2110	-0.0621765	7.18081	0.0361956	0.849502	1	Nonsignificant
815	hsa-miR-1307-3p	0.0630227	7.8684	0.036078	0.849744	1	Nonsignificant
816	hsa-miR-6767-5p	0.0631418	2.50212	0.0360436	0.849814	1	Nonsignificant
817	hsa-miR-4429	0.0918236	3.95456	0.0358006	0.850315	1	Nonsignificant
818	hsa-miR-194-5p	0.068047	8.39948	0.0356464	0.850634	1	Nonsignificant
819	hsa-miR-33b-5p	-0.279757	2.55644	0.0348989	0.852293	1	Nonsignificant
820	hsa-miR-939-5p	-0.296224	2.56168	0.193918	0.852413	1	Nonsignificant
821	hsa-miR-548g-5p	-0.591277	2.42527	0.130044	0.854932	1	Nonsignificant
822	hsa-miR-214-5p	0.127065	2.64761	0.0589022	0.855478	1	Nonsignificant
823	hsa-miR-1290	0.100072	9.58258	0.0321661	0.858278	1	Nonsignificant
824	hsa-miR-4326	-0.508995	2.5069	0.609254	0.859437	1	Nonsignificant
825	hsa-miR-1910-3p	-0.331275	2.41064	0.0430812	0.860948	1	Nonsignificant
826	hsa-miR-101-3p	0.0600474	13.1403	0.0304736	0.861777	1	Nonsignificant
827	hsa-miR-6862-5p	-0.474976	2.60998	0.0525876	0.862368	1	Nonsignificant
828	hsa-miR-512-3p	-0.548335	2.63666	0.0521721	0.862436	1	Nonsignificant
829	hsa-miR-34b-5p	-0.210009	2.77495	0.103719	0.863048	1	Nonsignificant
830	hsa-miR-192-5p	-0.0585044	9.48707	0.029478	0.864031	1	Nonsignificant
831	hsa-miR-4511	-0.138857	2.66491	0.0575792	0.867269	1	Nonsignificant
832	hsa-miR-28-3p	-0.0498177	9.08323	0.0277185	0.868112	1	Nonsignificant
833	hsa-miR-410-3p	0.330385	2.46664	0.240161	0.868133	1	Nonsignificant
834	hsa-miR-182-3p	-0.481482	2.49266	0.0275994	0.868632	1	Nonsignificant
835	hsa-miR-200a-5p	0.25226	2.49957	0.0274607	0.868721	1	Nonsignificant
836	hsa-miR-885-5p	0.091618	4.23703	0.0271633	0.86957	1	Nonsignificant
837	hsa-miR-340-5p	0.0514588	8.88364	0.0268398	0.8702	1	Nonsignificant
838	hsa-miR-642a-5p	0.125042	2.76686	0.026116	0.871947	1	Nonsignificant
839	hsa-miR-518c-3p	-0.530416	2.96608	0.0261227	0.87211	1	Nonsignificant
840	hsa-miR-873-5p	0.168121	3.1507	0.101014	0.872329	1	Nonsignificant
841	hsa-miR-6866-5p	0.0682684	2.84504	0.0258548	0.872583	1	Nonsignificant
842	hsa-miR-422a	-0.131475	2.6428	0.0331301	0.873666	1	Nonsignificant
843	hsa-miR-219a-5p	-0.14486	2.69847	0.0252152	0.874243	1	Nonsignificant
844	hsa-miR-128-3p	-0.0450846	9.27137	0.0249979	0.874694	1	Nonsignificant
845	hsa-miR-4667-5p	0.235342	2.5838	0.38945	0.876239	1	Nonsignificant
846	hsa-miR-342-3p	0.0435224	11.0512	0.0241515	0.876817	1	Nonsignificant
847	hsa-miR-9-5p	-0.12504	9.26972	0.0240439	0.87731	1	Nonsignificant
848	hsa-miR-4533	0.246051	2.54724	0.189852	0.877507	1	Nonsignificant
849	hsa-miR-4662a-5p	0.0980678	3.09031	0.0237113	0.87802	1	Nonsignificant
850	hsa-miR-6750-5p	-0.526727	2.43638	0.0346902	0.879238	1	Nonsignificant
851	hsa-miR-10399-3p	0.191551	2.99686	0.125944	0.880067	1	Nonsignificant
852	hsa-let-7f-2-3p	0.107487	2.67129	0.030041	0.880382	1	Nonsignificant
853	hsa-miR-365a-3p	-0.0678625	4.85865	0.022616	0.880766	1	Nonsignificant
854	hsa-miR-4646-3p	-0.152549	2.62589	0.0219397	0.882549	1	Nonsignificant
855	hsa-miR-766-3p	-0.07706	4.33895	0.0219118	0.882623	1	Nonsignificant
856	hsa-miR-216a-5p	-0.146137	2.85311	0.0208981	0.885351	1	Nonsignificant
857	hsa-miR-6832-5p	-0.196307	2.39981	0.142715	0.885375	1	Nonsignificant
858	hsa-miR-10b-5p	0.044455	10.7039	0.0207573	0.885735	1	Nonsignificant
859	hsa-miR-199a-5p	-0.0533599	7.43687	0.0202672	0.887083	1	Nonsignificant
860	hsa-miR-4732-5p	0.0533096	8.61613	0.0195491	0.889097	1	Nonsignificant
861	hsa-miR-548au-5p	0.062211	3.55481	0.0195084	0.889203	1	Nonsignificant
862	hsa-miR-3622a-3p	-0.209298	2.39608	0.0190052	0.890707	1	Nonsignificant
863	hsa-miR-27a-5p	0.0766262	3.91857	0.0186412	0.891678	1	Nonsignificant
864	hsa-miR-4716-3p	-0.630604	2.47093	0.026406	0.893985	1	Nonsignificant
865	hsa-miR-222-5p	-0.640552	2.47084	0.10358	0.895755	1	Nonsignificant
866	hsa-miR-548ax	-0.0605245	3.90764	0.0170604	0.896345	1	Nonsignificant
867	hsa-miR-576-5p	0.0494829	7.2816	0.0163346	0.898561	1	Nonsignificant
868	hsa-miR-1296-5p	0.370326	3.39366	0.487575	0.899752	1	Nonsignificant
869	hsa-miR-27a-3p	0.0412118	8.95512	0.0159108	0.899878	1	Nonsignificant
870	hsa-miR-4685-3p	0.0664157	2.89077	0.0150056	0.902753	1	Nonsignificant
871	hsa-miR-3158-3p	-0.0600283	3.94958	0.014924	0.903017	1	Nonsignificant
872	hsa-miR-363-5p	-0.332057	2.40018	0.0374006	0.903497	1	Nonsignificant
873	hsa-miR-7110-5p	-0.433067	2.49239	0.381029	0.903588	1	Nonsignificant
874	hsa-miR-30e-3p	-0.0360726	8.69479	0.0143504	0.90489	1	Nonsignificant
875	hsa-miR-126-3p	0.0313302	14.7979	0.014037	0.905929	1	Nonsignificant
876	hsa-miR-21-5p	0.0313828	13.8436	0.012788	0.910193	1	Nonsignificant
877	hsa-miR-210-3p	0.0508785	5.39691	0.0127654	0.910272	1	Nonsignificant
878	hsa-miR-339-3p	-0.0382034	6.76142	0.0127298	0.910397	1	Nonsignificant
879	hsa-miR-340-3p	-0.0630839	2.99821	0.0125955	0.910869	1	Nonsignificant
880	hsa-miR-4746-5p	-0.598463	2.58566	0.030006	0.911411	1	Nonsignificant
881	hsa-miR-4639-5p	-0.201563	2.47248	0.0119796	0.913066	1	Nonsignificant
882	hsa-miR-181a-2-3p	0.0434758	5.66218	0.0119282	0.913252	1	Nonsignificant
883	hsa-miR-494-3p	0.0465022	4.66671	0.0118769	0.913438	1	Nonsignificant
884	hsa-miR-3065-5p	0.0556851	3.71911	0.0116769	0.914167	1	Nonsignificant
885	hsa-miR-4655-5p	0.0325126	2.4773	0.197014	0.914597	1	Nonsignificant
886	hsa-miR-3141	0.365722	2.6767	0.377203	0.914974	1	Nonsignificant
887	hsa-miR-1250-5p	0.0406476	3.43148	0.0113038	0.915544	1	Nonsignificant
888	hsa-miR-146a-5p	0.0384219	11.8777	0.0111886	0.915981	1	Nonsignificant
889	hsa-miR-1273h-5p	-0.0302411	3.44602	0.0111209	0.916228	1	Nonsignificant
890	hsa-miR-122-5p	-0.0546512	16.5448	0.0110216	0.916749	1	Nonsignificant
891	hsa-miR-4755-5p	-0.336895	2.5378	0.158518	0.918031	1	Nonsignificant
892	hsa-miR-1297	-0.273503	3.42614	0.240494	0.92058	1	Nonsignificant
893	hsa-miR-3074-5p	-0.0760163	3.26333	0.0227208	0.921506	1	Nonsignificant
894	hsa-miR-133a-3p	-0.079881	5.31104	0.00966684	0.921961	1	Nonsignificant
895	hsa-miR-935	0.329727	2.68373	0.28088	0.922824	1	Nonsignificant
896	hsa-miR-1908-5p	0.0305993	7.17118	0.00930647	0.923342	1	Nonsignificant
897	hsa-miR-1343-3p	-0.0640247	2.63146	0.00907201	0.924311	1	Nonsignificant
898	hsa-miR-887-3p	0.468508	2.79656	0.793294	0.925243	1	Nonsignificant
899	hsa-miR-425-3p	-0.0341849	7.22397	0.00852325	0.926629	1	Nonsignificant
900	hsa-miR-223-3p	-0.0393701	14.3121	0.00845779	0.927005	1	Nonsignificant
901	hsa-miR-6800-5p	-0.0976308	2.52358	0.00877827	0.927924	1	Nonsignificant
902	hsa-miR-423-5p	0.0247904	14.7573	0.00795652	0.929104	1	Nonsignificant
903	hsa-miR-1179	0.0689562	3.7764	0.0165381	0.929153	1	Nonsignificant
904	hsa-miR-376a-5p	0.0265602	2.47089	0.00790859	0.929317	1	Nonsignificant
905	hsa-miR-26b-3p	-0.0322078	4.28403	0.00790662	0.929326	1	Nonsignificant
906	hsa-miR-584-3p	-0.827299	2.54624	0.00776692	0.930095	1	Nonsignificant
907	hsa-miR-25-3p	0.031862	11.9255	0.00771884	0.930179	1	Nonsignificant
908	hsa-miR-99a-3p	0.198552	3.10041	0.136352	0.930289	1	Nonsignificant
909	hsa-miR-151a-3p	0.0254631	11.2212	0.00704947	0.933257	1	Nonsignificant
910	hsa-miR-185-3p	0.0481954	4.91027	0.00700107	0.933486	1	Nonsignificant
911	hsa-miR-30d-3p	0.0370854	4.13643	0.00684335	0.934238	1	Nonsignificant
912	hsa-miR-4433a-3p	0.0435681	2.75115	0.006806	0.934418	1	Nonsignificant
913	hsa-miR-320d	0.0275895	9.16636	0.00663516	0.935243	1	Nonsignificant
914	hsa-miR-16-5p	-0.0305102	17.8565	0.00655205	0.935711	1	Nonsignificant
915	hsa-let-7d-5p	0.0229043	12.0154	0.00652337	0.93579	1	Nonsignificant
916	hsa-miR-6501-3p	-0.700267	2.40324	0.00619677	0.937429	1	Nonsignificant
917	hsa-miR-320b	0.0225968	8.79813	0.00586464	0.939112	1	Nonsignificant
918	hsa-miR-4492	0.0260064	4.0678	0.00560481	0.940482	1	Nonsignificant
919	hsa-miR-92a-3p	0.0309937	15.1433	0.00554343	0.940874	1	Nonsignificant
920	hsa-miR-6786-3p	-0.514893	2.41448	0.0156785	0.942807	1	Nonsignificant
921	hsa-miR-6511b-5p	-0.593044	2.38765	0.0077849	0.943032	1	Nonsignificant
922	hsa-miR-450a-1-3p	0.091002	2.60765	0.0295029	0.944294	1	Nonsignificant
923	hsa-miR-5583-3p	0.037077	2.83533	0.00467911	0.945639	1	Nonsignificant
924	hsa-miR-610	-0.146398	3.02746	0.00464605	0.945794	1	Nonsignificant
925	hsa-miR-6879-3p	-0.689936	2.37706	0.00668168	0.94637	1	Nonsignificant
926	hsa-miR-5090	-0.581256	2.42107	0.0117219	0.946668	1	Nonsignificant
927	hsa-miR-517a-3p	0.00763519	3.76359	0.00439254	0.947382	1	Nonsignificant
928	hsa-miR-296-5p	-0.0385562	3.91216	0.00437724	0.947383	1	Nonsignificant
929	hsa-miR-182-5p	0.0230792	9.97826	0.00376641	0.951193	1	Nonsignificant
930	hsa-miR-616-3p	0.0281787	2.93663	0.00370606	0.95158	1	Nonsignificant
931	hsa-miR-629-5p	-0.0210949	9.22467	0.00362833	0.952089	1	Nonsignificant
932	hsa-miR-483-3p	-0.0591506	6.60681	0.00350929	0.952964	1	Nonsignificant
933	hsa-miR-3913-3p	-0.627413	2.40579	0.0067027	0.956088	1	Nonsignificant
934	hsa-let-7i-5p	0.0149563	14.9553	0.00265425	0.959016	1	Nonsignificant
935	hsa-miR-384	-1.13166	2.54329	0.00246593	0.960628	1	Nonsignificant
936	hsa-miR-589-5p	-0.020139	6.14293	0.00240374	0.960996	1	Nonsignificant
937	hsa-miR-424-3p	0.0258447	5.00436	0.00224916	0.96227	1	Nonsignificant
938	hsa-miR-642a-3p	0.0278836	3.5305	0.0021296	0.963286	1	Nonsignificant
939	hsa-miR-5010-5p	0.0121473	5.51596	0.00194433	0.964918	1	Nonsignificant
940	hsa-miR-99a-5p	-0.0154387	8.96481	0.00194069	0.964951	1	Nonsignificant
941	hsa-miR-33a-3p	-0.756304	2.43	0.00357771	0.96639	1	Nonsignificant
942	hsa-miR-337-3p	0.497774	3.175	0.879437	0.966992	1	Nonsignificant
943	hsa-miR-3136-5p	0.577142	2.65044	1.0546	0.967052	1	Nonsignificant
944	hsa-miR-219a-1-3p	-0.0890827	2.41374	0.00145606	0.969638	1	Nonsignificant
945	hsa-let-7d-3p	0.0117019	8.43974	0.00139613	0.970269	1	Nonsignificant
946	hsa-miR-4722-5p	-1.00419	2.46096	0.00149004	0.973086	1	Nonsignificant
947	hsa-miR-128-1-5p	0.0954495	2.52126	0.00111753	0.973399	1	Nonsignificant
948	hsa-miR-548d-3p	-0.0806782	2.50642	0.000921614	0.975843	1	Nonsignificant
949	hsa-miR-3190-3p	-0.146271	2.50299	0.00284874	0.975959	1	Nonsignificant
950	hsa-miR-526b-5p	-1.08669	2.76009	0.000913166	0.975968	1	Nonsignificant
951	hsa-miR-99b-5p	0.00898355	8.46987	0.000863793	0.976612	1	Nonsignificant
952	hsa-miR-548aq-5p	-0.0589562	2.59084	0.000855343	0.976727	1	Nonsignificant
953	hsa-miR-92b-5p	-0.0133151	4.84851	0.000811561	0.97733	1	Nonsignificant
954	hsa-miR-744-5p	-0.0101801	9.38064	0.000810871	0.97734	1	Nonsignificant
955	hsa-miR-380-5p	-1.25163	2.53413	0.000777337	0.977815	1	Nonsignificant
956	hsa-miR-4435	-0.0355566	2.80197	0.00436872	0.978874	1	Nonsignificant
957	hsa-miR-3620-3p	-0.196661	2.57562	0.00172246	0.97935	1	Nonsignificant
958	hsa-miR-141-5p	0.0189923	2.92641	0.000549148	0.981351	1	Nonsignificant
959	hsa-miR-4775	0.115949	2.67057	0.0317146	0.985209	1	Nonsignificant
960	hsa-miR-95-3p	-0.00693159	6.53321	0.000339072	0.985346	1	Nonsignificant
961	hsa-miR-138-1-3p	-0.0510458	2.46331	0.00455489	0.985402	1	Nonsignificant
962	hsa-miR-548e-5p	-0.00396799	3.00179	0.00032089	0.985744	1	Nonsignificant
963	hsa-miR-2115-5p	0.0355311	2.57001	0.000316195	0.985849	1	Nonsignificant
964	hsa-miR-487b-5p	-1.24914	2.52283	0.000337155	0.985966	1	Nonsignificant
965	hsa-miR-548ay-5p	0.0622405	3.57058	0.015039	0.988368	1	Nonsignificant
966	hsa-miR-219a-2-3p	-1.50421	2.69802	8.28376e-05	0.99278	1	Nonsignificant
967	hsa-miR-191-5p	0.00240729	13.0789	5.30706e-05	0.994202	1	Nonsignificant
968	hsa-miR-29c-5p	0.00287398	5.35248	1.28642e-05	0.997145	1	Nonsignificant
969	hsa-miR-150-3p	0.207959	4.15539	0.222385	0.99743	1	Nonsignificant
970	hsa-miR-6515-5p	-0.0295279	2.96777	1.00003e-05	0.997483	1	Nonsignificant
971	hsa-miR-137-3p	-0.0209129	4.7124	1.66086e-06	0.998976	1	Nonsignificant
972	hsa-miR-548i	-1.23341	2.39833	7.45255e-07	0.999522	1	Nonsignificant
973	hsa-miR-200a-3p	-0.00612324	5.96709	2.55153e-07	0.999598	1	Nonsignificant
974	hsa-miR-8485	-1.22245	2.4037	3.57771e-07	0.999682	1	Nonsignificant
975	hsa-miR-5006-3p	-1.05173	2.40906	3.16757e-07	0.999688	1	Nonsignificant
976	hsa-miR-597-5p	-0.433484	2.36432	1.09609e-07	0.999737	1	Nonsignificant
977	hsa-miR-129-2-3p	-2.02855	2.5923	4.03287e-07	0.99974	1	Nonsignificant
978	hsa-miR-4657	-0.972519	2.36325	8.63286e-08	0.999766	1	Nonsignificant
979	hsa-miR-517c-3p	-1.45311	2.85184	6.18406e-08	0.999803	1	Nonsignificant
980	hsa-miR-520d-5p	-0.863919	2.51726	2.57256e-08	0.999875	1	Nonsignificant
981	hsa-miR-4707-3p	-1.09234	2.39148	-5.03869e-07	1	1	Nonsignificant
982	hsa-miR-544b	-0.940347	2.40945	-8.78661e-09	1	1	Nonsignificant
983	hsa-miR-216a-3p	-0.756609	2.35547	-3.78354e-08	1	1	Nonsignificant

## Sheet: dge_CDHvsRest_table
CDH vs Rest
	microRNA	logFC	logCPM	F	PValue	FDR	expression
1	hsa-miR-4466	3.63887	2.76702	29.1992	9.45186e-07	0.000929117	Upregulated
2	hsa-miR-380-5p	3.5975	2.53413	25.9373	3.98621e-05	0.0195922	Upregulated
3	hsa-miR-129-2-3p	2.95915	2.5923	16.5807	0.000122649	0.0401881	Upregulated
4	hsa-miR-483-5p	2.88467	12.4922	14.6679	0.000317684	0.0780708	Nonsignificant
5	hsa-miR-5698	2.51846	2.75539	13.2016	0.000449597	0.0880543	Nonsignificant
6	hsa-miR-4746-5p	2.29794	2.58566	12.5508	0.000610978	0.0880543	Nonsignificant
7	hsa-miR-4722-5p	2.66196	2.46096	18.6234	0.00062704	0.0880543	Nonsignificant
8	hsa-miR-1229-3p	-2.96214	2.65177	10.9646	0.00133302	0.160141	Nonsignificant
9	hsa-miR-3117-3p	1.9858	2.61115	10.7253	0.00146619	0.160141	Nonsignificant
10	hsa-miR-216a-3p	3.01084	2.35547	17.6076	0.00199131	0.168034	Nonsignificant
11	hsa-miR-3154	2.19997	3.26441	9.98833	0.00224332	0.168034	Nonsignificant
12	hsa-miR-500b-5p	-3.06238	2.61968	9.96268	0.00232239	0.168034	Nonsignificant
13	hsa-miR-34c-3p	-3.15419	2.70105	9.75949	0.00239365	0.168034	Nonsignificant
14	hsa-miR-377-5p	1.68045	2.41671	11.9196	0.00248699	0.168034	Nonsignificant
15	hsa-miR-550a-3p	1.86871	2.58131	9.58573	0.00256409	0.168034	Nonsignificant
16	hsa-miR-3150a-5p	1.74382	2.35808	12.6724	0.00375034	0.223499	Nonsignificant
17	hsa-miR-208a-3p	3.02062	2.56728	11.8102	0.0038652	0.223499	Nonsignificant
18	hsa-miR-7110-3p	1.64279	2.4384	8.3846	0.00467621	0.2474	Nonsignificant
19	hsa-miR-133a-3p	1.94072	5.31104	8.4694	0.0048498	0.2474	Nonsignificant
20	hsa-miR-455-3p	1.93932	2.56455	9.35399	0.0052492	0.2474	Nonsignificant
21	hsa-miR-548ap-5p	2.0347	2.67322	8.14306	0.00528525	0.2474	Nonsignificant
22	hsa-miR-2277-5p	1.52408	2.42931	8.88147	0.00588979	0.263166	Nonsignificant
23	hsa-miR-516b-5p	-3.69112	3.12688	7.35193	0.00836473	0.349459	Nonsignificant
24	hsa-miR-4668-5p	2.02188	2.8437	7.19992	0.00854659	0.349459	Nonsignificant
25	hsa-miR-33a-5p	1.56325	3.51897	7.12456	0.00888757	0.349459	Nonsignificant
26	hsa-miR-548ay-3p	1.93165	2.44922	11.0547	0.0100698	0.357215	Nonsignificant
27	hsa-miR-3164	-2.27694	2.52907	8.09413	0.0101425	0.357215	Nonsignificant
28	hsa-miR-3150a-3p	1.68567	2.58996	7.58579	0.010175	0.357215	Nonsignificant
29	hsa-miR-190a-5p	1.17193	7.33973	6.704	0.0110694	0.375214	Nonsignificant
30	hsa-miR-23a-5p	1.71772	2.93316	6.46762	0.0125675	0.411795	Nonsignificant
31	hsa-miR-7704	1.59775	4.67485	6.22296	0.0147803	0.463788	Nonsignificant
32	hsa-miR-433-3p	-2.09685	2.87697	6.08794	0.015328	0.463788	Nonsignificant
33	hsa-miR-101-2-5p	1.98133	2.43087	8.49509	0.0156222	0.463788	Nonsignificant
34	hsa-miR-6809-5p	2.16242	2.48373	14.11	0.0160415	0.463788	Nonsignificant
35	hsa-miR-1268b	1.38532	3.02403	5.89287	0.0170099	0.477735	Nonsignificant
36	hsa-miR-211-5p	1.69605	5.60484	5.75524	0.0192774	0.51929	Nonsignificant
37	hsa-miR-6514-5p	1.67165	2.7352	5.63789	0.019546	0.51929	Nonsignificant
38	hsa-miR-15a-3p	1.70392	2.75386	5.48768	0.0211954	0.520614	Nonsignificant
39	hsa-miR-378a-5p	1.49798	3.3104	5.48518	0.0212239	0.520614	Nonsignificant
40	hsa-miR-16-1-3p	1.64037	2.51181	5.52338	0.0213278	0.520614	Nonsignificant
41	hsa-miR-4672	1.61343	2.36009	10.3671	0.0217143	0.520614	Nonsignificant
42	hsa-miR-544b	1.28396	2.40945	5.77925	0.0224934	0.524014	Nonsignificant
43	hsa-miR-1283	-2.21197	2.84951	5.33912	0.0231132	0.524014	Nonsignificant
44	hsa-miR-3196	1.5038	3.16993	5.21965	0.0244686	0.524014	Nonsignificant
45	hsa-miR-337-5p	1.55523	3.69362	5.1598	0.0253264	0.524014	Nonsignificant
46	hsa-miR-4804-5p	1.22771	2.6459	5.15434	0.0253567	0.524014	Nonsignificant
47	hsa-miR-4655-5p	1.44046	2.4773	8.7206	0.0255301	0.524014	Nonsignificant
48	hsa-miR-708-3p	-2.48328	2.686	5.18822	0.0255982	0.524014	Nonsignificant
49	hsa-miR-1306-3p	-1.56705	3.10899	5.09112	0.0262487	0.524014	Nonsignificant
50	hsa-miR-491-5p	1.45252	3.85547	5.06633	0.0266538	0.524014	Nonsignificant
51	hsa-miR-197-5p	1.08431	4.14929	5.00364	0.0275384	0.530789	Nonsignificant
52	hsa-miR-4443	-1.38815	4.45559	4.85739	0.0298462	0.564209	Nonsignificant
53	hsa-miR-204-5p	1.50484	7.88333	4.87728	0.0311169	0.567014	Nonsignificant
54	hsa-miR-1910-3p	1.60563	2.41064	11.829	0.0321597	0.567014	Nonsignificant
55	hsa-miR-512-3p	-2.46356	2.63666	4.79748	0.0326567	0.567014	Nonsignificant
56	hsa-miR-545-5p	1.37341	2.55303	4.69339	0.0326802	0.567014	Nonsignificant
57	hsa-miR-376b-5p	1.26468	2.48254	5.89922	0.0337286	0.567014	Nonsignificant
58	hsa-miR-7854-3p	1.23249	2.51101	4.85278	0.0343469	0.567014	Nonsignificant
59	hsa-miR-19a-3p	0.942321	6.17762	4.56939	0.0350119	0.567014	Nonsignificant
60	hsa-miR-29a-5p	1.36326	2.52966	4.71817	0.0353531	0.567014	Nonsignificant
61	hsa-miR-548f-3p	1.35191	2.41438	4.75068	0.0356251	0.567014	Nonsignificant
62	hsa-miR-656-3p	1.36604	2.59572	4.53391	0.0357628	0.567014	Nonsignificant
63	hsa-miR-4504	1.42732	2.60576	4.46939	0.0370734	0.570757	Nonsignificant
64	hsa-miR-125b-2-3p	-1.19916	3.87191	4.44902	0.0374453	0.570757	Nonsignificant
65	hsa-miR-212-3p	-1.8192	2.4135	5.94498	0.0377408	0.570757	Nonsignificant
66	hsa-miR-154-3p	2.20004	2.5812	6.49303	0.0390741	0.573397	Nonsignificant
67	hsa-miR-3135b	1.95314	2.65279	4.79755	0.039082	0.573397	Nonsignificant
68	hsa-miR-378h	-1.93317	2.47923	6.26357	0.0399135	0.576985	Nonsignificant
69	hsa-miR-548i	1.02272	2.39833	5.84932	0.0407838	0.581022	Nonsignificant
70	hsa-miR-3129-5p	-2.00009	2.50207	5.98368	0.041699	0.585574	Nonsignificant
71	hsa-miR-5585-3p	1.75346	2.53107	6.35586	0.042738	0.590315	Nonsignificant
72	hsa-miR-516a-5p	2.23882	4.06834	4.27463	0.0432377	0.590315	Nonsignificant
73	hsa-miR-885-5p	1.48574	4.23703	4.16823	0.04499	0.605824	Nonsignificant
74	hsa-miR-548a-5p	1.3039	2.47242	5.18278	0.0460651	0.607273	Nonsignificant
75	hsa-miR-4738-3p	-1.65926	2.99202	4.06568	0.0464733	0.607273	Nonsignificant
76	hsa-miR-4732-3p	1.02899	4.86555	4.04767	0.0469509	0.607273	Nonsignificant
77	hsa-miR-642a-3p	-1.26684	3.5305	3.99269	0.0484424	0.618427	Nonsignificant
78	hsa-miR-4660	1.53223	2.5498	5.30539	0.0530129	0.657684	Nonsignificant
79	hsa-miR-3173-3p	1.25089	2.56735	4.78507	0.0533728	0.657684	Nonsignificant
80	hsa-miR-205-5p	-1.06608	7.85237	3.8246	0.0535247	0.657684	Nonsignificant
81	hsa-let-7f-1-3p	-1.37924	2.97341	3.7642	0.0552074	0.669987	Nonsignificant
82	hsa-miR-4516	0.734709	9.12616	3.71858	0.0566762	0.672884	Nonsignificant
83	hsa-miR-4707-3p	1.12813	2.39148	7.03086	0.0568152	0.672884	Nonsignificant
84	hsa-miR-6882-3p	-1.60701	2.41128	6.00219	0.058878	0.682704	Nonsignificant
85	hsa-miR-501-3p	-0.93267	6.26817	3.62956	0.0596654	0.682704	Nonsignificant
86	hsa-miR-6721-5p	1.21921	3.40195	3.62949	0.0597279	0.682704	Nonsignificant
87	hsa-miR-8485	1.204	2.4037	5.85592	0.06283	0.689647	Nonsignificant
88	hsa-miR-6848-5p	1.63332	2.39495	7.4059	0.0628301	0.689647	Nonsignificant
89	hsa-miR-147b-3p	1.36816	2.55332	5.20217	0.062962	0.689647	Nonsignificant
90	hsa-miR-99b-3p	-1.12688	4.10186	3.53189	0.0631416	0.689647	Nonsignificant
91	hsa-let-7c-5p	-0.753641	12.4568	3.47673	0.0652518	0.704863	Nonsignificant
92	hsa-miR-3179	-1.44003	2.43884	5.61928	0.0673867	0.70494	Nonsignificant
93	hsa-miR-6847-5p	1.4204	2.40939	6.06083	0.0673905	0.70494	Nonsignificant
94	hsa-miR-548ar-3p	-1.60906	2.38876	5.51604	0.0675611	0.70494	Nonsignificant
95	hsa-miR-361-5p	-0.64606	9.21068	3.39641	0.0683322	0.70494	Nonsignificant
96	hsa-miR-1-3p	1.33414	8.5542	3.42453	0.0693103	0.70494	Nonsignificant
97	hsa-miR-190b-5p	1.27835	5.49744	3.40456	0.0695618	0.70494	Nonsignificant
98	hsa-miR-1537-5p	1.23719	2.3776	4.57564	0.0707762	0.707693	Nonsignificant
99	hsa-miR-4716-3p	2.23168	2.47093	8.80368	0.0712733	0.707693	Nonsignificant
100	hsa-miR-610	1.19939	3.02746	3.22624	0.0755187	0.742349	Nonsignificant
101	hsa-miR-6826-5p	-1.43509	2.54303	4.93569	0.0792317	0.755288	Nonsignificant
102	hsa-miR-543	1.52775	2.84466	4.79716	0.0803548	0.755288	Nonsignificant
103	hsa-miR-4454	0.861759	4.76032	3.10778	0.0810064	0.755288	Nonsignificant
104	hsa-miR-92b-3p	-0.756337	7.57668	3.09557	0.0815965	0.755288	Nonsignificant
105	hsa-miR-4510	-1.25174	3.49031	3.086	0.0820624	0.755288	Nonsignificant
106	hsa-miR-576-3p	1.07979	3.54167	3.0553	0.0835758	0.755288	Nonsignificant
107	hsa-miR-6879-3p	1.37395	2.37706	6.03069	0.0841123	0.755288	Nonsignificant
108	hsa-miR-144-5p	0.75806	7.03692	3.03293	0.0846985	0.755288	Nonsignificant
109	hsa-miR-25-5p	0.89054	4.62053	3.02844	0.0849255	0.755288	Nonsignificant
110	hsa-miR-4646-3p	-1.42484	2.62589	3.02373	0.0851648	0.755288	Nonsignificant
111	hsa-miR-92a-1-5p	0.991324	3.05522	3.02259	0.0852869	0.755288	Nonsignificant
112	hsa-miR-6786-3p	1.05768	2.41448	4.052	0.0885017	0.770049	Nonsignificant
113	hsa-miR-3913-3p	1.08722	2.40579	3.35674	0.0885203	0.770049	Nonsignificant
114	hsa-miR-552-5p	0.649427	2.58325	3.50558	0.0909683	0.784402	Nonsignificant
115	hsa-miR-3173-5p	0.968643	3.35445	2.86772	0.0935187	0.796843	Nonsignificant
116	hsa-miR-449b-5p	-1.44062	2.38521	5.09579	0.0940323	0.796843	Nonsignificant
117	hsa-miR-375-3p	-0.948065	7.44879	2.83357	0.0968043	0.804453	Nonsignificant
118	hsa-miR-4688	1.22253	2.46282	4.2196	0.0974583	0.804453	Nonsignificant
119	hsa-miR-4755-5p	1.39222	2.5378	4.24257	0.0979227	0.804453	Nonsignificant
120	hsa-miR-122-5p	0.942597	16.5448	2.79629	0.099838	0.804453	Nonsignificant
121	hsa-miR-199a-3p	-0.514969	12.9613	2.74594	0.100669	0.804453	Nonsignificant
122	hsa-miR-582-5p	1.06299	2.92159	2.74297	0.100916	0.804453	Nonsignificant
123	hsa-miR-3605-5p	0.809538	4.83323	2.73402	0.101401	0.804453	Nonsignificant
124	hsa-miR-6751-5p	-1.38611	2.46171	4.7336	0.101477	0.804453	Nonsignificant
125	hsa-miR-1277-5p	0.894523	4.26614	2.69185	0.104038	0.809545	Nonsignificant
126	hsa-miR-34b-3p	-1.54858	2.68384	2.7025	0.104219	0.809545	Nonsignificant
127	hsa-miR-99a-5p	-0.65381	8.96481	2.6719	0.105311	0.809545	Nonsignificant
128	hsa-miR-513c-5p	-1.56224	2.42988	4.472	0.105414	0.809545	Nonsignificant
129	hsa-miR-500a-5p	-1.22579	3.17108	2.65346	0.106504	0.810751	Nonsignificant
130	hsa-miR-30d-5p	-0.639013	12.8295	2.63651	0.107614	0.810751	Nonsignificant
131	hsa-miR-548g-5p	-1.47912	2.42527	5.04371	0.108635	0.810751	Nonsignificant
132	hsa-miR-6767-5p	-1.22088	2.50212	2.61757	0.10887	0.810751	Nonsignificant
133	hsa-miR-1255a	0.872854	2.54832	2.86222	0.110207	0.814247	Nonsignificant
134	hsa-miR-4446-3p	-1.07497	4.43186	2.58228	0.111252	0.814247	Nonsignificant
135	hsa-miR-10399-3p	-1.15697	2.99686	2.57393	0.111824	0.814247	Nonsignificant
136	hsa-miR-487b-5p	0.841467	2.52283	2.56889	0.113082	0.814502	Nonsignificant
137	hsa-miR-6516-5p	-1.10991	3.6422	2.54531	0.113812	0.814502	Nonsignificant
138	hsa-miR-141-5p	-1.34436	2.92641	2.53771	0.114345	0.814502	Nonsignificant
139	hsa-miR-6731-5p	-1.59671	2.39999	5.27388	0.117316	0.826683	Nonsignificant
140	hsa-miR-6842-5p	0.970598	2.80856	2.49126	0.117737	0.826683	Nonsignificant
141	hsa-miR-4422	-1.22531	2.50094	3.42765	0.121073	0.8389	Nonsignificant
142	hsa-miR-95-5p	0.828759	2.38691	2.6625	0.121184	0.8389	Nonsignificant
143	hsa-miR-409-5p	1.09976	3.36662	2.4062	0.124157	0.840058	Nonsignificant
144	hsa-miR-765	1.33095	2.5995	3.62313	0.12554	0.840058	Nonsignificant
145	hsa-miR-504-5p	-1.32751	2.66056	2.37477	0.127359	0.840058	Nonsignificant
146	hsa-miR-144-3p	0.72982	12.0762	2.38371	0.127383	0.840058	Nonsignificant
147	hsa-miR-126-3p	0.438986	14.7979	2.35631	0.127968	0.840058	Nonsignificant
148	hsa-miR-1228-5p	-1.3486	2.67266	2.34374	0.128978	0.840058	Nonsignificant
149	hsa-miR-181b-5p	-0.53256	8.97363	2.33495	0.129689	0.840058	Nonsignificant
150	hsa-let-7c-3p	0.817783	2.37939	2.33515	0.130583	0.840058	Nonsignificant
151	hsa-miR-3939	0.869062	2.39117	5.13251	0.130945	0.840058	Nonsignificant
152	hsa-miR-6750-5p	1.04751	2.43638	3.52074	0.131379	0.840058	Nonsignificant
153	hsa-miR-222-5p	-1.36429	2.47084	4.44153	0.132664	0.840058	Nonsignificant
154	hsa-miR-4435	0.970091	2.80197	2.29141	0.133279	0.840058	Nonsignificant
155	hsa-miR-3614-5p	-1.2246	2.89323	2.26995	0.13509	0.840058	Nonsignificant
156	hsa-miR-205-3p	1.29875	2.56285	3.20385	0.136053	0.840058	Nonsignificant
157	hsa-miR-545-3p	1.11894	2.61587	2.25721	0.136244	0.840058	Nonsignificant
158	hsa-miR-3135a	1.10159	2.33756	4.48535	0.136575	0.840058	Nonsignificant
159	hsa-miR-619-5p	1.47206	2.73862	3.26437	0.136586	0.840058	Nonsignificant
160	hsa-miR-6730-5p	1.52516	2.53519	4.85139	0.137599	0.840058	Nonsignificant
161	hsa-miR-214-3p	-0.870555	4.26908	2.22717	0.138783	0.840058	Nonsignificant
162	hsa-miR-143-3p	-0.570544	12.5958	2.22241	0.139202	0.840058	Nonsignificant
163	hsa-miR-485-3p	0.852116	4.93821	2.19813	0.141357	0.840058	Nonsignificant
164	hsa-miR-548az-5p	1.15432	2.63057	2.7563	0.143575	0.840058	Nonsignificant
165	hsa-miR-6819-5p	-1.14915	2.41569	4.18859	0.144247	0.840058	Nonsignificant
166	hsa-miR-4433b-3p	-0.835612	7.14908	2.16436	0.145708	0.840058	Nonsignificant
167	hsa-miR-4497	0.973405	4.42953	2.15835	0.145821	0.840058	Nonsignificant
168	hsa-miR-136-5p	0.827301	4.19873	2.14533	0.146175	0.840058	Nonsignificant
169	hsa-miR-4500	-1.06494	2.343	4.2257	0.146452	0.840058	Nonsignificant
170	hsa-miR-122-3p	-1.29492	2.90576	2.14138	0.146542	0.840058	Nonsignificant
171	hsa-miR-1277-3p	0.815262	3.20554	2.14101	0.146577	0.840058	Nonsignificant
172	hsa-miR-877-3p	-1.12903	2.77922	2.1366	0.146989	0.840058	Nonsignificant
173	hsa-miR-1250-5p	-0.906585	3.43148	2.10856	0.149641	0.847903	Nonsignificant
174	hsa-miR-3158-3p	0.853631	3.94958	2.09376	0.151062	0.847903	Nonsignificant
175	hsa-miR-6758-3p	0.822475	2.38776	2.09058	0.152271	0.847903	Nonsignificant
176	hsa-miR-32-3p	0.69678	5.65867	2.07777	0.152616	0.847903	Nonsignificant
177	hsa-miR-19b-3p	0.609191	7.68091	2.05712	0.154649	0.847903	Nonsignificant
178	hsa-miR-3141	1.41798	2.6767	3.28674	0.156317	0.847903	Nonsignificant
179	hsa-miR-3688-3p	0.751693	3.67288	2.03986	0.156372	0.847903	Nonsignificant
180	hsa-miR-2115-3p	0.919321	2.67704	2.03903	0.156456	0.847903	Nonsignificant
181	hsa-miR-4742-3p	0.769307	3.83911	2.04391	0.156813	0.847903	Nonsignificant
182	hsa-miR-3615	-0.669087	8.49904	2.03714	0.157054	0.847903	Nonsignificant
183	hsa-miR-4669	-1.2411	3.11124	2.03149	0.15785	0.847903	Nonsignificant
184	hsa-miR-195-3p	-1.17835	2.6939	2.00997	0.159409	0.851627	Nonsignificant
185	hsa-miR-6780a-5p	0.799855	3.46805	1.98403	0.162101	0.861325	Nonsignificant
186	hsa-miR-495-5p	0.768096	2.38064	2.61992	0.16503	0.862982	Nonsignificant
187	hsa-miR-5009-5p	1.01755	2.61617	2.57024	0.16723	0.862982	Nonsignificant
188	hsa-miR-584-3p	1.02977	2.54624	1.95265	0.167949	0.862982	Nonsignificant
189	hsa-miR-874-3p	-0.744458	4.66834	1.92846	0.168045	0.862982	Nonsignificant
190	hsa-miR-664b-3p	-1.20945	2.99452	1.92809	0.168085	0.862982	Nonsignificant
191	hsa-miR-301a-5p	0.812438	2.52879	1.93258	0.168485	0.862982	Nonsignificant
192	hsa-miR-616-3p	0.847506	2.93663	1.92377	0.168558	0.862982	Nonsignificant
193	hsa-miR-204-3p	1.11414	4.26991	1.91972	0.170322	0.867497	Nonsignificant
194	hsa-miR-3163	0.79436	2.6252	1.89414	0.171907	0.870679	Nonsignificant
195	hsa-miR-1247-5p	0.94655	3.06253	1.87997	0.173439	0.870679	Nonsignificant
196	hsa-miR-23a-3p	-0.468971	10.6168	1.87851	0.173604	0.870679	Nonsignificant
197	hsa-miR-18b-3p	0.735931	2.47084	1.92523	0.178791	0.88984	Nonsignificant
198	hsa-miR-452-5p	0.871075	2.51393	1.82512	0.179786	0.88984	Nonsignificant
199	hsa-miR-4488	0.747369	5.26655	1.81878	0.180561	0.88984	Nonsignificant
200	hsa-miR-5193	-1.33848	2.51586	2.67565	0.181738	0.88984	Nonsignificant
201	hsa-miR-766-5p	-0.836983	3.73577	1.80693	0.181951	0.88984	Nonsignificant
202	hsa-miR-379-3p	0.717915	2.92278	1.79874	0.182999	0.890533	Nonsignificant
203	hsa-miR-1291	0.79359	2.54844	1.7618	0.188486	0.91	Nonsignificant
204	hsa-miR-192-5p	0.486906	9.48707	1.74593	0.189436	0.91	Nonsignificant
205	hsa-miR-544a	1.28523	2.56007	2.77971	0.189776	0.91	Nonsignificant
206	hsa-miR-3195	1.45733	2.89865	5.08672	0.192762	0.919828	Nonsignificant
207	hsa-miR-6850-5p	0.823879	2.47149	2.20356	0.19503	0.926159	Nonsignificant
208	hsa-miR-203a-3p	-0.957981	5.655	1.66976	0.199906	0.944747	Nonsignificant
209	hsa-miR-5189-3p	0.79428	3.22083	1.65312	0.201598	0.948185	Nonsignificant
210	hsa-miR-140-3p	-0.50347	8.96774	1.63387	0.204159	0.95566	Nonsignificant
211	hsa-miR-6859-5p	1.09146	2.65621	2.81312	0.205431	0.957053	Nonsignificant
212	hsa-miR-6513-5p	0.853601	2.43199	3.04774	0.207609	0.958623	Nonsignificant
213	hsa-miR-143-5p	0.995466	3.73559	1.62868	0.207718	0.958623	Nonsignificant
214	hsa-miR-488-3p	0.987688	2.92159	1.59903	0.209011	0.960084	Nonsignificant
215	hsa-miR-3942-5p	0.667489	2.98056	1.56945	0.214081	0.966113	Nonsignificant
216	hsa-miR-1185-1-3p	-0.928746	3.17477	1.56312	0.214158	0.966113	Nonsignificant
217	hsa-miR-378d	1.00684	3.21715	2.39386	0.216567	0.966113	Nonsignificant
218	hsa-miR-223-5p	0.501273	8.81613	1.54346	0.21704	0.966113	Nonsignificant
219	hsa-miR-7110-5p	1.2268	2.49239	3.18819	0.217146	0.966113	Nonsignificant
220	hsa-miR-208b-3p	-1.19733	3.12967	1.54611	0.21751	0.966113	Nonsignificant
221	hsa-miR-3177-3p	0.648605	2.85136	1.54006	0.217604	0.966113	Nonsignificant
222	hsa-miR-124-3p	0.943101	7.13176	1.54726	0.218457	0.966113	Nonsignificant
223	hsa-miR-148a-3p	0.37761	12.8347	1.51858	0.220755	0.966113	Nonsignificant
224	hsa-miR-4687-3p	-0.8966	2.53345	1.51347	0.221527	0.966113	Nonsignificant
225	hsa-miR-548a-3p	0.652753	3.29391	1.51353	0.221578	0.966113	Nonsignificant
226	hsa-miR-9903	-0.962636	2.44134	1.51474	0.222117	0.966113	Nonsignificant
227	hsa-miR-101-3p	0.455259	13.1403	1.49722	0.224005	0.968921	Nonsignificant
228	hsa-miR-181a-5p	-0.456902	11.2288	1.49248	0.224734	0.968921	Nonsignificant
229	hsa-miR-7-1-3p	0.7291	3.54514	1.47013	0.228212	0.976556	Nonsignificant
230	hsa-miR-425-5p	-0.539223	11.0105	1.46611	0.229425	0.976556	Nonsignificant
231	hsa-miR-9-5p	0.909504	9.26972	1.47088	0.230105	0.976556	Nonsignificant
232	hsa-miR-151b	0.706121	4.8364	1.45578	0.230479	0.976556	Nonsignificant
233	hsa-miR-33b-5p	0.721403	2.55644	1.44863	0.232391	0.979408	Nonsignificant
234	hsa-miR-508-3p	-1.35126	2.91842	1.43462	0.234286	0.979408	Nonsignificant
235	hsa-miR-6805-5p	-0.695288	3.4754	1.42287	0.235784	0.979408	Nonsignificant
236	hsa-miR-145-5p	-0.58209	6.91398	1.41973	0.236298	0.979408	Nonsignificant
237	hsa-miR-6800-5p	0.793231	2.52358	1.41454	0.23715	0.979408	Nonsignificant
238	hsa-miR-124-5p	1.20229	2.89628	1.43501	0.237425	0.979408	Nonsignificant
239	hsa-miR-378g	-1.1465	2.53952	1.87504	0.238189	0.979408	Nonsignificant
240	hsa-miR-1468-5p	0.689516	3.10487	1.39792	0.239905	0.979408	Nonsignificant
241	hsa-miR-29b-3p	0.402046	8.03112	1.39532	0.24034	0.979408	Nonsignificant
242	hsa-miR-659-5p	1.31306	2.50676	3.44232	0.241116	0.979408	Nonsignificant
243	hsa-miR-548t-5p	0.985375	2.60154	1.93553	0.242851	0.982396	Nonsignificant
244	hsa-miR-548d-5p	-0.804127	3.15081	1.37122	0.244414	0.984669	Nonsignificant
245	hsa-miR-4665-5p	0.617426	3.06691	1.36108	0.246213	0.987866	Nonsignificant
246	hsa-miR-320b	-0.382186	8.79813	1.35475	0.247249	0.98799	Nonsignificant
247	hsa-miR-33a-3p	0.630293	2.43	2.06254	0.249048	0.990254	Nonsignificant
248	hsa-miR-628-5p	0.547717	4.79846	1.33995	0.24983	0.990254	Nonsignificant
249	hsa-miR-27a-3p	-0.428665	8.95512	1.33106	0.251395	0.991328	Nonsignificant
250	hsa-miR-9-3p	0.786538	6.67652	1.30976	0.257046	0.991328	Nonsignificant
251	hsa-miR-20a-3p	-0.810044	3.25411	1.29019	0.258756	0.991328	Nonsignificant
252	hsa-miR-153-3p	1.12936	4.75668	1.29671	0.259469	0.991328	Nonsignificant
253	hsa-miR-3940-3p	0.867333	3.11633	1.7406	0.260124	0.991328	Nonsignificant
254	hsa-miR-15b-5p	-0.411161	9.60172	1.27459	0.261637	0.991328	Nonsignificant
255	hsa-miR-518c-3p	1.09595	2.96608	1.27974	0.262165	0.991328	Nonsignificant
256	hsa-miR-4762-5p	0.667083	2.43125	2.34119	0.265587	0.991328	Nonsignificant
257	hsa-miR-342-3p	-0.351367	11.0512	1.24747	0.26674	0.991328	Nonsignificant
258	hsa-miR-146a-5p	-0.456249	11.8777	1.24373	0.26754	0.991328	Nonsignificant
259	hsa-miR-376c-3p	-0.592563	7.1395	1.24371	0.268001	0.991328	Nonsignificant
260	hsa-miR-561-5p	1.36987	2.48729	3.54679	0.268393	0.991328	Nonsignificant
261	hsa-miR-26a-2-3p	0.626277	2.90344	1.23445	0.270002	0.991328	Nonsignificant
262	hsa-miR-652-5p	-0.715532	3.1919	1.22968	0.270157	0.991328	Nonsignificant
263	hsa-miR-374a-3p	0.544335	4.18362	1.22689	0.270698	0.991328	Nonsignificant
264	hsa-miR-6748-5p	0.645776	2.38358	1.85944	0.271161	0.991328	Nonsignificant
265	hsa-miR-127-5p	0.69017	3.0814	1.21864	0.272359	0.991328	Nonsignificant
266	hsa-miR-3125	1.03928	2.53002	2.3212	0.273648	0.991328	Nonsignificant
267	hsa-miR-885-3p	-1.01504	4.43381	1.21961	0.273663	0.991328	Nonsignificant
268	hsa-miR-206	0.831016	8.40829	1.22086	0.27376	0.991328	Nonsignificant
269	hsa-miR-6820-3p	-0.935396	2.75562	1.20909	0.27418	0.991328	Nonsignificant
270	hsa-miR-369-5p	-0.541598	6.06077	1.20584	0.274823	0.991328	Nonsignificant
271	hsa-miR-362-3p	-0.912989	2.83512	1.20859	0.274996	0.991328	Nonsignificant
272	hsa-miR-2276-3p	0.799284	3.17605	1.57874	0.277036	0.991328	Nonsignificant
273	hsa-miR-449a	-1.03379	3.89286	1.19578	0.277356	0.991328	Nonsignificant
274	hsa-miR-548aw	0.660616	2.42297	1.4175	0.277799	0.991328	Nonsignificant
275	hsa-miR-548e-5p	0.752053	3.00179	1.18945	0.27809	0.991328	Nonsignificant
276	hsa-miR-877-5p	0.456311	8.06261	1.18663	0.278657	0.991328	Nonsignificant
277	hsa-let-7a-3p	-0.549863	4.31268	1.18135	0.279722	0.991328	Nonsignificant
278	hsa-miR-299-5p	-0.866953	3.13349	1.17839	0.280355	0.991328	Nonsignificant
279	hsa-miR-6763-5p	-0.831147	2.99493	1.24583	0.281428	0.991554	Nonsignificant
280	hsa-miR-629-3p	-1.08355	2.65361	1.47478	0.282445	0.991584	Nonsignificant
281	hsa-miR-7850-5p	0.558639	2.64854	1.16155	0.283819	0.99174	Nonsignificant
282	hsa-miR-1285-5p	0.533536	2.58567	1.15687	0.285476	0.99174	Nonsignificant
283	hsa-miR-548ac	0.648019	2.46238	1.52804	0.288801	0.99174	Nonsignificant
284	hsa-miR-758-3p	0.617354	2.60535	1.15176	0.288908	0.99174	Nonsignificant
285	hsa-miR-3187-3p	-0.603151	3.84706	1.13568	0.289161	0.99174	Nonsignificant
286	hsa-miR-589-5p	0.452999	6.14293	1.13122	0.290104	0.99174	Nonsignificant
287	hsa-miR-4508	0.509546	10.5921	1.13189	0.291059	0.99174	Nonsignificant
288	hsa-miR-618	0.722715	2.85295	1.11825	0.293561	0.99174	Nonsignificant
289	hsa-miR-4511	0.708795	2.66491	1.18668	0.294364	0.99174	Nonsignificant
290	hsa-miR-21-3p	-0.69938	3.40502	1.10735	0.295221	0.99174	Nonsignificant
291	hsa-miR-570-3p	0.679721	2.81699	1.32886	0.296657	0.99174	Nonsignificant
292	hsa-miR-219a-2-3p	1.06895	2.69802	1.11532	0.296749	0.99174	Nonsignificant
293	hsa-miR-6089	0.668875	2.59339	1.09826	0.297201	0.99174	Nonsignificant
294	hsa-miR-3191-3p	0.621586	2.38709	2.15496	0.297423	0.99174	Nonsignificant
295	hsa-miR-940	-0.857226	2.76158	1.09633	0.297623	0.99174	Nonsignificant
296	hsa-miR-873-5p	-0.768936	3.1507	1.08789	0.299481	0.994561	Nonsignificant
297	hsa-miR-6891-5p	-0.740577	3.70231	1.07988	0.301258	0.997092	Nonsignificant
298	hsa-miR-542-3p	-0.55285	4.96446	1.0603	0.305657	1	Nonsignificant
299	hsa-miR-3127-5p	0.644368	3.20178	1.05199	0.307551	1	Nonsignificant
300	hsa-miR-21-5p	-0.3207	13.8436	1.04951	0.308118	1	Nonsignificant
301	hsa-miR-6833-3p	0.630533	2.4042	1.53697	0.308284	1	Nonsignificant
302	hsa-miR-138-1-3p	-1.171	2.46331	1.99439	0.31066	1	Nonsignificant
303	hsa-miR-5189-5p	0.65118	3.03996	1.5861	0.315579	1	Nonsignificant
304	hsa-miR-766-3p	-0.590878	4.33895	1.01654	0.315801	1	Nonsignificant
305	hsa-miR-324-5p	-0.40098	7.79703	1.00362	0.31888	1	Nonsignificant
306	hsa-miR-3620-3p	0.685684	2.57562	1.15375	0.319682	1	Nonsignificant
307	hsa-miR-182-5p	0.403876	9.97826	0.999685	0.319936	1	Nonsignificant
308	hsa-miR-4659b-5p	1.15056	2.50762	2.48124	0.321301	1	Nonsignificant
309	hsa-miR-548j-5p	0.416603	5.77448	0.987586	0.322757	1	Nonsignificant
310	hsa-miR-6501-3p	-0.835056	2.40324	2.91887	0.323168	1	Nonsignificant
311	hsa-miR-6515-5p	-0.64013	2.96777	0.977294	0.325279	1	Nonsignificant
312	hsa-miR-29a-3p	-0.346506	10.4396	0.96991	0.327105	1	Nonsignificant
313	hsa-miR-539-3p	0.504983	2.69504	0.971462	0.327405	1	Nonsignificant
314	hsa-miR-6129	0.466013	2.44115	0.968193	0.328215	1	Nonsignificant
315	hsa-miR-371b-5p	0.686994	2.36293	1.73614	0.328744	1	Nonsignificant
316	hsa-miR-362-5p	0.547151	3.71892	0.961877	0.329106	1	Nonsignificant
317	hsa-miR-135a-3p	1.12453	2.41606	2.67759	0.330917	1	Nonsignificant
318	hsa-miR-200c-3p	-0.469884	6.01947	0.950762	0.331903	1	Nonsignificant
319	hsa-miR-3684	0.561781	2.48731	0.939971	0.334649	1	Nonsignificant
320	hsa-miR-4503	0.459827	2.56411	0.989691	0.336467	1	Nonsignificant
321	hsa-miR-4657	0.297778	2.36325	2.11135	0.337538	1	Nonsignificant
322	hsa-miR-27b-5p	-0.692077	3.42049	0.926929	0.338009	1	Nonsignificant
323	hsa-miR-6785-5p	-0.787748	2.53035	0.922536	0.339151	1	Nonsignificant
324	hsa-miR-493-3p	0.477798	5.42991	0.921616	0.339391	1	Nonsignificant
325	hsa-miR-6862-5p	0.901867	2.60998	1.45885	0.34066	1	Nonsignificant
326	hsa-miR-671-3p	-0.510931	4.6193	0.915009	0.34112	1	Nonsignificant
327	hsa-miR-217-5p	-0.866349	2.88684	0.91228	0.342139	1	Nonsignificant
328	hsa-miR-6884-5p	0.795632	2.72368	1.5927	0.342332	1	Nonsignificant
329	hsa-miR-7108-5p	0.509928	2.46223	0.999427	0.343687	1	Nonsignificant
330	hsa-miR-431-5p	-0.572936	7.27427	0.904564	0.345053	1	Nonsignificant
331	hsa-miR-200b-5p	-0.725976	2.78575	0.898677	0.345446	1	Nonsignificant
332	hsa-miR-187-3p	-0.726753	3.07321	0.893881	0.346731	1	Nonsignificant
333	hsa-miR-27a-5p	0.572469	3.91857	0.888271	0.348242	1	Nonsignificant
334	hsa-miR-4999-5p	0.594999	2.68413	0.882519	0.3498	1	Nonsignificant
335	hsa-miR-493-5p	-0.582609	4.94497	0.883104	0.349907	1	Nonsignificant
336	hsa-miR-320a-3p	-0.298595	13.6813	0.880932	0.350232	1	Nonsignificant
337	hsa-miR-186-3p	0.553445	2.62586	0.872142	0.353247	1	Nonsignificant
338	hsa-miR-4676-5p	0.739526	2.44087	1.69449	0.353612	1	Nonsignificant
339	hsa-miR-138-5p	0.804735	4.13842	0.870073	0.354517	1	Nonsignificant
340	hsa-miR-550a-3-5p	0.443447	3.39928	0.863187	0.355156	1	Nonsignificant
341	hsa-miR-4753-5p	0.742484	2.64553	1.33276	0.356176	1	Nonsignificant
342	hsa-miR-365a-3p	-0.478225	4.85865	0.857512	0.356689	1	Nonsignificant
343	hsa-miR-548aq-5p	0.548408	2.59084	0.850942	0.35853	1	Nonsignificant
344	hsa-miR-194-5p	0.348145	8.39948	0.849746	0.358866	1	Nonsignificant
345	hsa-miR-4750-5p	-0.612934	3.02915	0.8478	0.359415	1	Nonsignificant
346	hsa-miR-11400	-0.514591	5.56574	0.844056	0.360758	1	Nonsignificant
347	hsa-miR-195-5p	-0.34198	7.21316	0.83807	0.362175	1	Nonsignificant
348	hsa-miR-335-5p	0.322533	12.125	0.836147	0.362724	1	Nonsignificant
349	hsa-let-7b-3p	0.519981	4.88574	1.3787	0.363188	1	Nonsignificant
350	hsa-miR-152-3p	-0.350291	7.56195	0.832141	0.363871	1	Nonsignificant
351	hsa-miR-532-3p	-0.412171	5.87788	0.824886	0.365962	1	Nonsignificant
352	hsa-miR-34a-5p	0.385169	6.68157	0.817041	0.368242	1	Nonsignificant
353	hsa-miR-183-5p	0.365112	9.33863	0.816449	0.368415	1	Nonsignificant
354	hsa-miR-526b-5p	0.543754	2.76009	0.812931	0.369951	1	Nonsignificant
355	hsa-miR-130b-5p	-0.535971	4.25931	0.811145	0.369969	1	Nonsignificant
356	hsa-miR-6877-5p	0.52827	3.03401	0.795481	0.374612	1	Nonsignificant
357	hsa-miR-130b-3p	-0.33058	8.85539	0.794273	0.374973	1	Nonsignificant
358	hsa-miR-301b-3p	0.709342	2.68049	1.5242	0.378142	1	Nonsignificant
359	hsa-miR-181b-3p	0.406051	2.45712	1.00645	0.379377	1	Nonsignificant
360	hsa-miR-6882-5p	0.608918	2.70223	0.776485	0.380354	1	Nonsignificant
361	hsa-miR-370-5p	0.511255	2.43286	1.39795	0.3836	1	Nonsignificant
362	hsa-miR-4662a-5p	0.588399	3.09031	0.761516	0.385535	1	Nonsignificant
363	hsa-miR-6806-3p	0.484189	2.36759	1.03583	0.388165	1	Nonsignificant
364	hsa-miR-579-5p	0.498991	2.66356	1.14903	0.388235	1	Nonsignificant
365	hsa-miR-1179	-0.489921	3.7764	0.737096	0.392668	1	Nonsignificant
366	hsa-miR-105-5p	0.28131	2.48882	0.736061	0.394585	1	Nonsignificant
367	hsa-miR-4645-3p	0.284389	2.5913	0.729052	0.395295	1	Nonsignificant
368	hsa-miR-30c-2-3p	-0.629956	3.1058	0.727508	0.395752	1	Nonsignificant
369	hsa-miR-1843	-0.348591	5.77645	0.723823	0.396947	1	Nonsignificant
370	hsa-miR-532-5p	-0.320448	7.81653	0.723529	0.397043	1	Nonsignificant
371	hsa-miR-329-5p	0.369798	2.46588	0.866626	0.398575	1	Nonsignificant
372	hsa-miR-500a-3p	-0.462041	4.16726	0.714765	0.399906	1	Nonsignificant
373	hsa-miR-100-5p	-0.337453	8.14963	0.713537	0.40031	1	Nonsignificant
374	hsa-miR-3912-3p	0.412804	2.36753	0.972422	0.400668	1	Nonsignificant
375	hsa-miR-487a-5p	0.247034	2.39031	0.784092	0.402902	1	Nonsignificant
376	hsa-miR-497-3p	-0.115133	2.38918	0.820926	0.402903	1	Nonsignificant
377	hsa-miR-34c-5p	0.549732	3.79949	0.69584	0.406194	1	Nonsignificant
378	hsa-miR-215-5p	0.371497	6.91525	0.69203	0.407478	1	Nonsignificant
379	hsa-miR-135b-5p	0.815044	3.16546	0.688929	0.411809	1	Nonsignificant
380	hsa-miR-1260a	-0.412769	4.37861	0.671831	0.414384	1	Nonsignificant
381	hsa-miR-146b-3p	0.537482	3.47517	0.670991	0.415204	1	Nonsignificant
382	hsa-miR-517a-3p	-1.1942	3.76359	0.658519	0.420346	1	Nonsignificant
383	hsa-miR-96-5p	0.428065	7.98986	0.656085	0.420544	1	Nonsignificant
384	hsa-miR-5003-3p	0.506604	2.37255	1.41427	0.42232	1	Nonsignificant
385	hsa-miR-6791-3p	0.443194	2.46965	1.01835	0.42257	1	Nonsignificant
386	hsa-miR-148b-5p	0.424129	4.21646	0.645084	0.423801	1	Nonsignificant
387	hsa-miR-3120-3p	-0.511966	3.87995	0.638394	0.426206	1	Nonsignificant
388	hsa-miR-6803-3p	0.477913	3.00472	0.637475	0.426539	1	Nonsignificant
389	hsa-miR-4710	-0.46214	4.35322	0.63273	0.42826	1	Nonsignificant
390	hsa-miR-6881-5p	0.993173	2.75076	1.69777	0.429806	1	Nonsignificant
391	hsa-miR-193a-5p	-0.307892	8.06402	0.618003	0.433669	1	Nonsignificant
392	hsa-miR-92b-5p	0.352419	4.84851	0.613715	0.435263	1	Nonsignificant
393	hsa-miR-3680-5p	0.102904	2.34128	1.24562	0.438255	1	Nonsignificant
394	hsa-miR-196a-5p	-0.402473	6.17487	0.599246	0.440815	1	Nonsignificant
395	hsa-miR-98-3p	0.48254	2.96059	0.596501	0.441757	1	Nonsignificant
396	hsa-miR-422a	0.524322	2.6428	0.595529	0.442128	1	Nonsignificant
397	hsa-miR-769-3p	-0.504834	3.02459	0.592369	0.443338	1	Nonsignificant
398	hsa-miR-642a-5p	-0.709932	2.76686	0.854065	0.444465	1	Nonsignificant
399	hsa-miR-6131	0.543597	3.20495	0.587832	0.445575	1	Nonsignificant
400	hsa-miR-142-5p	0.256525	10.7646	0.58605	0.445773	1	Nonsignificant
401	hsa-miR-664a-3p	-0.466397	4.19015	0.585201	0.446101	1	Nonsignificant
402	hsa-miR-6777-3p	0.46147	2.38825	1.27684	0.446273	1	Nonsignificant
403	hsa-miR-10a-5p	-0.253996	10.652	0.583902	0.446605	1	Nonsignificant
404	hsa-miR-5589-5p	0.338475	2.45389	0.600623	0.446818	1	Nonsignificant
405	hsa-miR-454-5p	0.39887	4.34845	0.580947	0.447754	1	Nonsignificant
406	hsa-miR-4449	-0.821067	2.43755	1.06833	0.451873	1	Nonsignificant
407	hsa-miR-4533	-0.720947	2.54724	0.907502	0.452645	1	Nonsignificant
408	hsa-miR-7-5p	0.282892	8.3317	0.566504	0.453438	1	Nonsignificant
409	hsa-miR-1290	0.452551	9.58258	0.567307	0.454327	1	Nonsignificant
410	hsa-miR-3130-5p	0.298411	2.53311	0.693013	0.454432	1	Nonsignificant
411	hsa-miR-4440	0.216282	2.52031	0.654828	0.454973	1	Nonsignificant
412	hsa-miR-502-3p	-0.396986	4.54883	0.561433	0.455461	1	Nonsignificant
413	hsa-miR-1273h-5p	-0.5478	3.44602	0.559015	0.456431	1	Nonsignificant
414	hsa-miR-4785	0.482265	2.59089	0.558086	0.456804	1	Nonsignificant
415	hsa-miR-216a-5p	0.575881	2.85311	0.559927	0.457641	1	Nonsignificant
416	hsa-miR-98-5p	-0.253706	10.6022	0.553349	0.458715	1	Nonsignificant
417	hsa-miR-181c-3p	-0.383897	4.5305	0.552537	0.459044	1	Nonsignificant
418	hsa-miR-5006-3p	-0.151009	2.40906	0.953967	0.459415	1	Nonsignificant
419	hsa-miR-18a-5p	0.335935	6.48327	0.538932	0.464612	1	Nonsignificant
420	hsa-miR-3613-5p	0.300056	8.31575	0.526774	0.469679	1	Nonsignificant
421	hsa-miR-451a	-0.426806	14.5894	0.525162	0.471542	1	Nonsignificant
422	hsa-miR-128-3p	-0.22945	9.27137	0.510712	0.476513	1	Nonsignificant
423	hsa-miR-140-5p	0.280791	6.63911	0.510188	0.476739	1	Nonsignificant
424	hsa-miR-4479	-0.536222	2.43511	0.614359	0.477009	1	Nonsignificant
425	hsa-miR-4714-3p	-0.515267	2.88818	0.509136	0.477193	1	Nonsignificant
426	hsa-miR-22-5p	0.453739	3.90344	0.507869	0.477793	1	Nonsignificant
427	hsa-miR-130a-3p	-0.305246	9.921	0.506881	0.478261	1	Nonsignificant
428	hsa-miR-769-5p	-0.314384	5.51377	0.50474	0.479096	1	Nonsignificant
429	hsa-miR-551b-3p	1.03074	2.76306	1.6844	0.479667	1	Nonsignificant
430	hsa-miR-12135	0.161516	2.67576	0.503491	0.479673	1	Nonsignificant
431	hsa-miR-431-3p	-0.806913	2.7116	0.870902	0.480108	1	Nonsignificant
432	hsa-miR-581	0.380892	2.39504	1.13992	0.48014	1	Nonsignificant
433	hsa-miR-6764-5p	0.249941	2.47826	0.74695	0.480941	1	Nonsignificant
434	hsa-miR-3192-5p	0.622229	2.49749	0.895892	0.481099	1	Nonsignificant
435	hsa-miR-7847-3p	0.54207	2.71929	0.500023	0.481152	1	Nonsignificant
436	hsa-miR-494-3p	-0.388324	4.66671	0.499798	0.48125	1	Nonsignificant
437	hsa-miR-4676-3p	-0.665972	2.41442	0.561299	0.48256	1	Nonsignificant
438	hsa-miR-1246	0.330025	10.8901	0.493724	0.48462	1	Nonsignificant
439	hsa-miR-548c-3p	0.275107	2.48181	0.710621	0.485233	1	Nonsignificant
440	hsa-miR-374b-3p	-0.47958	3.36506	0.490593	0.485307	1	Nonsignificant
441	hsa-miR-744-5p	-0.278962	9.38064	0.486984	0.486912	1	Nonsignificant
442	hsa-miR-320c	-0.240081	10.6552	0.479426	0.490304	1	Nonsignificant
443	hsa-miR-4741	0.377848	2.43281	0.47626	0.491737	1	Nonsignificant
444	hsa-miR-574-3p	-0.304336	6.3235	0.47579	0.49195	1	Nonsignificant
445	hsa-miR-3065-5p	0.411758	3.71911	0.475605	0.492034	1	Nonsignificant
446	hsa-miR-3115	0.379599	2.94719	0.784392	0.492681	1	Nonsignificant
447	hsa-miR-26a-5p	-0.231454	13.4775	0.470383	0.494415	1	Nonsignificant
448	hsa-miR-6513-3p	0.378351	3.40084	0.46961	0.494769	1	Nonsignificant
449	hsa-miR-3200-5p	-0.425661	3.67748	0.468165	0.495432	1	Nonsignificant
450	hsa-miR-6813-5p	-0.539621	2.64224	0.465788	0.496526	1	Nonsignificant
451	hsa-miR-10400-5p	0.868342	2.45083	1.5184	0.49676	1	Nonsignificant
452	hsa-miR-382-5p	-0.26776	9.5394	0.461412	0.498551	1	Nonsignificant
453	hsa-miR-29c-3p	-0.274829	9.93387	0.457679	0.500289	1	Nonsignificant
454	hsa-miR-30a-3p	0.244589	7.88747	0.453725	0.502142	1	Nonsignificant
455	hsa-miR-142-3p	-0.228731	12.6824	0.44652	0.505548	1	Nonsignificant
456	hsa-miR-652-3p	-0.304776	8.8936	0.446726	0.50562	1	Nonsignificant
457	hsa-miR-151a-5p	-0.209498	12.6766	0.442153	0.507632	1	Nonsignificant
458	hsa-miR-219a-1-3p	-0.471675	2.41374	0.530682	0.507656	1	Nonsignificant
459	hsa-miR-370-3p	0.390206	4.73813	0.441975	0.507717	1	Nonsignificant
460	hsa-miR-30e-3p	0.216519	8.69479	0.441049	0.508161	1	Nonsignificant
461	hsa-miR-301a-3p	0.344544	5.02296	0.439111	0.509092	1	Nonsignificant
462	hsa-miR-4725-3p	0.389779	2.39682	1.17677	0.509243	1	Nonsignificant
463	hsa-miR-6772-3p	0.0530758	2.58253	0.451809	0.510651	1	Nonsignificant
464	hsa-miR-374b-5p	0.301329	5.71442	0.435437	0.510866	1	Nonsignificant
465	hsa-miR-19b-1-5p	0.0818398	2.51822	0.500836	0.513096	1	Nonsignificant
466	hsa-miR-5584-5p	0.797835	2.56055	1.23537	0.513129	1	Nonsignificant
467	hsa-miR-1261	-0.482481	2.79769	0.430432	0.5133	1	Nonsignificant
468	hsa-miR-450a-5p	-0.437683	3.8517	0.425075	0.515927	1	Nonsignificant
469	hsa-miR-135a-5p	0.58287	3.89944	0.427848	0.516328	1	Nonsignificant
470	hsa-miR-3182	0.509049	5.72061	0.426031	0.516479	1	Nonsignificant
471	hsa-miR-1255b-5p	0.315397	5.24661	0.422693	0.517103	1	Nonsignificant
472	hsa-miR-363-5p	0.277228	2.40018	0.713052	0.517728	1	Nonsignificant
473	hsa-miR-22-3p	-0.299301	9.09086	0.419998	0.518741	1	Nonsignificant
474	hsa-miR-139-5p	-0.250597	9.38012	0.418055	0.519406	1	Nonsignificant
475	hsa-miR-4326	0.856571	2.5069	1.45665	0.519597	1	Nonsignificant
476	hsa-miR-1278	0.301785	2.39092	0.719307	0.52393	1	Nonsignificant
477	hsa-miR-17-3p	0.306632	4.79059	0.408514	0.524202	1	Nonsignificant
478	hsa-miR-3065-3p	0.0310343	2.6747	0.406663	0.525171	1	Nonsignificant
479	hsa-miR-6511a-3p	-0.437625	3.00703	0.406297	0.525327	1	Nonsignificant
480	hsa-miR-3138	0.205837	2.59283	0.405281	0.525875	1	Nonsignificant
481	hsa-miR-486-5p	-0.292454	16.5218	0.405507	0.52646	1	Nonsignificant
482	hsa-miR-483-3p	0.49493	6.60681	0.4038	0.527615	1	Nonsignificant
483	hsa-miR-653-3p	0.247928	2.44825	0.461305	0.527668	1	Nonsignificant
484	hsa-miR-3180-3p	0.0883699	2.48076	0.40021	0.52847	1	Nonsignificant
485	hsa-miR-1298-5p	-0.568898	2.69327	0.398201	0.529475	1	Nonsignificant
486	hsa-miR-515-3p	0.268522	2.42209	0.563581	0.532528	1	Nonsignificant
487	hsa-miR-10401-3p	-0.518015	2.74313	0.392266	0.532553	1	Nonsignificant
488	hsa-miR-425-3p	-0.256098	7.22397	0.39027	0.533596	1	Nonsignificant
489	hsa-miR-10b-3p	-0.340218	4.73595	0.389386	0.534058	1	Nonsignificant
490	hsa-miR-1268a	0.384942	4.95086	0.386727	0.535539	1	Nonsignificant
491	hsa-miR-2355-3p	0.363448	3.66667	0.385239	0.53624	1	Nonsignificant
492	hsa-miR-320d	-0.226278	9.16636	0.382189	0.537855	1	Nonsignificant
493	hsa-miR-30c-5p	0.246678	7.25574	0.380285	0.538867	1	Nonsignificant
494	hsa-miR-137-3p	0.617661	4.7124	0.379749	0.540129	1	Nonsignificant
495	hsa-miR-338-3p	0.278759	5.67182	0.374453	0.54199	1	Nonsignificant
496	hsa-miR-4433b-5p	-0.353202	7.67613	0.373986	0.542939	1	Nonsignificant
497	hsa-miR-551a	2.51915e-05	2.88397	0.372589	0.543024	1	Nonsignificant
498	hsa-miR-3620-5p	0.372471	2.5346	0.64167	0.546875	1	Nonsignificant
499	hsa-miR-3136-5p	0.399397	2.65044	0.362105	0.548716	1	Nonsignificant
500	hsa-let-7i-3p	0.414974	3.76214	0.537927	0.549424	1	Nonsignificant
501	hsa-miR-361-3p	-0.258996	6.84123	0.360551	0.549573	1	Nonsignificant
502	hsa-miR-148b-3p	0.223371	10.0255	0.357759	0.55112	1	Nonsignificant
503	hsa-miR-3613-3p	-0.471462	2.92003	0.434972	0.553546	1	Nonsignificant
504	hsa-miR-1284	-0.411632	2.90231	0.353328	0.553592	1	Nonsignificant
505	hsa-miR-4433a-5p	-0.414899	2.43139	0.352136	0.554624	1	Nonsignificant
506	hsa-miR-30e-5p	0.269157	11.2023	0.347363	0.557445	1	Nonsignificant
507	hsa-miR-2116-3p	-0.482782	2.68796	0.346179	0.561473	1	Nonsignificant
508	hsa-miR-193b-3p	-0.449457	2.9398	0.336554	0.563144	1	Nonsignificant
509	hsa-miR-95-3p	0.24871	6.53321	0.335751	0.563609	1	Nonsignificant
510	hsa-miR-181a-2-3p	-0.2642	5.66218	0.333161	0.565115	1	Nonsignificant
511	hsa-miR-101-5p	0.358901	2.95186	0.331761	0.565932	1	Nonsignificant
512	hsa-miR-339-3p	-0.215266	6.76142	0.326919	0.568775	1	Nonsignificant
513	hsa-miR-32-5p	0.225166	8.22816	0.32655	0.568994	1	Nonsignificant
514	hsa-let-7d-5p	-0.181559	12.0154	0.325839	0.569414	1	Nonsignificant
515	hsa-miR-6793-5p	0.357596	3.06073	0.325185	0.569801	1	Nonsignificant
516	hsa-miR-3617-5p	0.581813	3.07648	0.629487	0.570204	1	Nonsignificant
517	hsa-miR-6832-5p	-0.459089	2.39981	0.410859	0.570276	1	Nonsignificant
518	hsa-miR-505-5p	-0.247586	6.41096	0.32309	0.571044	1	Nonsignificant
519	hsa-miR-155-5p	-0.185704	9.06322	0.320639	0.572506	1	Nonsignificant
520	hsa-miR-5695	0.334631	2.42311	0.537707	0.57384	1	Nonsignificant
521	hsa-miR-410-3p	0.321943	2.46664	0.317948	0.574119	1	Nonsignificant
522	hsa-miR-548ak	0.363293	2.64079	0.315547	0.575566	1	Nonsignificant
523	hsa-miR-941	-0.252671	6.38188	0.313969	0.576521	1	Nonsignificant
524	hsa-miR-628-3p	-0.225392	7.14361	0.308199	0.58004	1	Nonsignificant
525	hsa-miR-1294	0.240113	5.94996	0.307515	0.58046	1	Nonsignificant
526	hsa-miR-6529-5p	0.384591	2.58764	0.308158	0.581421	1	Nonsignificant
527	hsa-miR-1271-5p	-0.411231	2.84093	0.29841	0.586111	1	Nonsignificant
528	hsa-miR-935	-0.653035	2.68373	0.582032	0.587862	1	Nonsignificant
529	hsa-miR-378f	0.413038	2.63669	0.396971	0.587941	1	Nonsignificant
530	hsa-let-7d-3p	-0.18437	8.43974	0.293019	0.589509	1	Nonsignificant
531	hsa-miR-338-5p	-0.535308	2.73881	0.458549	0.590481	1	Nonsignificant
532	hsa-miR-503-5p	-0.228606	6.46505	0.287928	0.592756	1	Nonsignificant
533	hsa-miR-5583-3p	0.372828	2.83533	0.286341	0.594098	1	Nonsignificant
534	hsa-miR-1275	0.462434	4.66871	0.286447	0.594475	1	Nonsignificant
535	hsa-miR-92a-3p	-0.249644	15.1433	0.285848	0.594688	1	Nonsignificant
536	hsa-miR-30c-1-3p	0.27838	3.58138	0.283492	0.595615	1	Nonsignificant
537	hsa-miR-223-3p	-0.254642	14.3121	0.279135	0.599052	1	Nonsignificant
538	hsa-miR-340-3p	0.38415	2.99821	0.277652	0.599424	1	Nonsignificant
539	hsa-miR-340-5p	-0.1842	8.88364	0.273551	0.602129	1	Nonsignificant
540	hsa-miR-548c-5p	-0.291831	3.97906	0.273499	0.602163	1	Nonsignificant
541	hsa-miR-378i	-0.261778	4.5861	0.267933	0.605877	1	Nonsignificant
542	hsa-miR-6503-3p	-0.0988177	2.66965	0.267555	0.606461	1	Nonsignificant
543	hsa-miR-1270	-0.309828	4.00252	0.264825	0.607972	1	Nonsignificant
544	hsa-miR-1249-3p	0.30084	3.60798	0.263921	0.608584	1	Nonsignificant
545	hsa-miR-484	-0.259348	9.92026	0.264427	0.608779	1	Nonsignificant
546	hsa-miR-3074-5p	-0.325689	3.26333	0.262667	0.609436	1	Nonsignificant
547	hsa-miR-874-5p	-0.666436	2.53264	0.577797	0.609777	1	Nonsignificant
548	hsa-miR-6724-5p	0.329159	3.12193	0.262072	0.609841	1	Nonsignificant
549	hsa-miR-660-5p	-0.179268	8.95596	0.261457	0.61026	1	Nonsignificant
550	hsa-miR-4664-3p	-0.33647	2.42377	0.261153	0.610838	1	Nonsignificant
551	hsa-miR-134-5p	-0.246327	6.3705	0.259277	0.611751	1	Nonsignificant
552	hsa-miR-3960	0.293766	9.22997	0.2595	0.612306	1	Nonsignificant
553	hsa-miR-6868-3p	0.560435	2.43978	1.03702	0.61246	1	Nonsignificant
554	hsa-miR-556-3p	-0.336035	3.29288	0.255535	0.614328	1	Nonsignificant
555	hsa-miR-10b-5p	-0.174553	10.7039	0.253993	0.615398	1	Nonsignificant
556	hsa-miR-296-3p	0.575318	2.92528	0.523306	0.616526	1	Nonsignificant
557	hsa-miR-10399-5p	-0.439392	4.05039	0.671076	0.617587	1	Nonsignificant
558	hsa-miR-23b-3p	-0.201513	7.05184	0.250675	0.617712	1	Nonsignificant
559	hsa-miR-1299	0.400748	5.39179	0.251477	0.617928	1	Nonsignificant
560	hsa-let-7e-3p	-0.148354	2.60175	0.240822	0.624722	1	Nonsignificant
561	hsa-miR-6734-5p	0.212255	5.57575	0.23925	0.625831	1	Nonsignificant
562	hsa-miR-5090	0.267262	2.42107	0.525243	0.626832	1	Nonsignificant
563	hsa-miR-363-3p	0.230986	8.57397	0.238023	0.626935	1	Nonsignificant
564	hsa-miR-214-5p	-0.449242	2.64761	0.231705	0.631611	1	Nonsignificant
565	hsa-miR-192-3p	0.215626	2.39861	0.613814	0.631646	1	Nonsignificant
566	hsa-miR-6855-3p	0.235336	2.41071	0.305459	0.632289	1	Nonsignificant
567	hsa-miR-323a-3p	-0.225778	5.47229	0.221911	0.638624	1	Nonsignificant
568	hsa-miR-320e	0.388135	3.63932	0.511698	0.638959	1	Nonsignificant
569	hsa-miR-7845-5p	-0.495166	2.42825	0.266969	0.642268	1	Nonsignificant
570	hsa-miR-6761-5p	0.336547	2.42432	0.465462	0.642695	1	Nonsignificant
571	hsa-miR-221-3p	-0.199254	9.51125	0.215906	0.64323	1	Nonsignificant
572	hsa-miR-7976	0.277287	3.24954	0.214697	0.644128	1	Nonsignificant
573	hsa-miR-1292-5p	-0.301565	3.0624	0.213362	0.645159	1	Nonsignificant
574	hsa-miR-584-5p	0.189627	9.65549	0.211386	0.646692	1	Nonsignificant
575	hsa-miR-16-5p	0.190104	17.8565	0.210364	0.647865	1	Nonsignificant
576	hsa-miR-191-5p	-0.170154	13.0789	0.207078	0.650064	1	Nonsignificant
577	hsa-miR-30a-5p	0.138298	9.66696	0.203232	0.653111	1	Nonsignificant
578	hsa-miR-548h-5p	-0.115229	2.46966	0.252341	0.65471	1	Nonsignificant
579	hsa-miR-1262	-0.334114	2.95427	0.200647	0.655178	1	Nonsignificant
580	hsa-miR-1303	-0.372438	3.00524	0.199532	0.656075	1	Nonsignificant
581	hsa-miR-499a-5p	-0.275939	4.63953	0.196127	0.65884	1	Nonsignificant
582	hsa-let-7g-3p	-0.342693	2.61143	0.195983	0.658949	1	Nonsignificant
583	hsa-miR-889-3p	-0.241751	5.32546	0.195884	0.65903	1	Nonsignificant
584	hsa-miR-181b-2-3p	-0.444437	2.55352	0.217826	0.662534	1	Nonsignificant
585	hsa-miR-519c-5p	0.347656	2.72502	0.188442	0.665162	1	Nonsignificant
586	hsa-miR-675-5p	0.0542236	2.45739	0.200849	0.665396	1	Nonsignificant
587	hsa-miR-496	0.178299	2.81615	0.444788	0.666949	1	Nonsignificant
588	hsa-miR-23b-5p	-0.282384	3.45759	0.184642	0.6686	1	Nonsignificant
589	hsa-miR-548b-5p	-0.33194	2.97546	0.183813	0.669299	1	Nonsignificant
590	hsa-miR-125a-3p	-0.206714	5.14596	0.181286	0.671195	1	Nonsignificant
591	hsa-miR-487b-3p	-0.253807	4.76637	0.179372	0.672833	1	Nonsignificant
592	hsa-miR-4429	-0.237974	3.95456	0.176336	0.675451	1	Nonsignificant
593	hsa-miR-193b-5p	0.196304	6.03038	0.175919	0.675813	1	Nonsignificant
594	hsa-miR-942-5p	0.178938	6.09131	0.175108	0.676518	1	Nonsignificant
595	hsa-miR-654-3p	-0.193053	5.95247	0.174043	0.677447	1	Nonsignificant
596	hsa-miR-6852-5p	0.256316	3.5316	0.173934	0.677542	1	Nonsignificant
597	hsa-miR-148a-5p	-0.226862	4.06701	0.173224	0.678164	1	Nonsignificant
598	hsa-miR-574-5p	0.166432	8.97535	0.171789	0.679424	1	Nonsignificant
599	hsa-miR-326	-0.193204	7.49491	0.170651	0.68043	1	Nonsignificant
600	hsa-miR-501-5p	-0.231374	3.88093	0.169978	0.681023	1	Nonsignificant
601	hsa-miR-99b-5p	0.138977	8.46987	0.167234	0.683465	1	Nonsignificant
602	hsa-miR-4667-5p	-0.197971	2.5838	0.166983	0.68369	1	Nonsignificant
603	hsa-let-7f-5p	0.110568	14.8578	0.166593	0.68404	1	Nonsignificant
604	hsa-miR-4677-5p	0.0468803	2.44385	0.331731	0.68438	1	Nonsignificant
605	hsa-miR-4467	-0.203943	2.60956	0.226875	0.684866	1	Nonsignificant
606	hsa-miR-423-5p	-0.125099	14.7573	0.164699	0.685743	1	Nonsignificant
607	hsa-miR-942-3p	0.16293	2.42092	0.315875	0.686832	1	Nonsignificant
608	hsa-miR-199a-5p	-0.168255	7.43687	0.162481	0.687753	1	Nonsignificant
609	hsa-miR-429	0.262171	4.39652	0.1614	0.688862	1	Nonsignificant
610	hsa-miR-107	-0.15341	7.3357	0.155354	0.694318	1	Nonsignificant
611	hsa-miR-3198	0.288637	2.77881	0.521173	0.695739	1	Nonsignificant
612	hsa-miR-1306-5p	-0.187931	5.29763	0.153637	0.695927	1	Nonsignificant
613	hsa-miR-3911	0.238301	2.44947	0.342524	0.69688	1	Nonsignificant
614	hsa-miR-2278	-0.306462	2.93717	0.151501	0.697942	1	Nonsignificant
615	hsa-miR-3157-5p	0.252078	3.42598	0.149695	0.699658	1	Nonsignificant
616	hsa-miR-3200-3p	0.532632	3.21751	0.589753	0.701	1	Nonsignificant
617	hsa-miR-103a-3p	0.130824	11.3269	0.148123	0.701161	1	Nonsignificant
618	hsa-miR-15a-5p	-0.159608	10.0066	0.145146	0.704103	1	Nonsignificant
619	hsa-miR-342-5p	0.206778	4.22098	0.143491	0.705646	1	Nonsignificant
620	hsa-miR-455-5p	0.231526	4.20658	0.141632	0.70747	1	Nonsignificant
621	hsa-miR-106a-5p	0.161425	4.60539	0.139506	0.709571	1	Nonsignificant
622	hsa-miR-34b-5p	-0.251569	2.77495	0.138887	0.710248	1	Nonsignificant
623	hsa-miR-548au-5p	-0.212581	3.55481	0.138454	0.710618	1	Nonsignificant
624	hsa-miR-1307-3p	0.136207	7.8684	0.137203	0.711869	1	Nonsignificant
625	hsa-miR-3168	-0.268377	4.37908	0.135366	0.71393	1	Nonsignificant
626	hsa-miR-1227-3p	0.104098	2.35045	0.414582	0.714178	1	Nonsignificant
627	hsa-miR-6799-5p	0.055552	2.52078	0.133845	0.71526	1	Nonsignificant
628	hsa-miR-411-5p	0.189899	5.4125	0.132038	0.717104	1	Nonsignificant
629	hsa-miR-337-3p	-0.345693	3.175	0.280733	0.718367	1	Nonsignificant
630	hsa-miR-485-5p	-0.20772	5.12071	0.130177	0.719018	1	Nonsignificant
631	hsa-miR-26b-5p	0.109973	13.459	0.130147	0.719048	1	Nonsignificant
632	hsa-miR-18a-3p	-0.210415	4.48273	0.128923	0.720317	1	Nonsignificant
633	hsa-miR-675-3p	0.557297	2.53372	0.779736	0.721123	1	Nonsignificant
634	hsa-miR-509-3p	0.242075	2.82993	0.126152	0.723211	1	Nonsignificant
635	hsa-miR-93-3p	-0.180359	5.7465	0.125522	0.723874	1	Nonsignificant
636	hsa-miR-339-5p	0.164354	6.90886	0.125125	0.724294	1	Nonsignificant
637	hsa-miR-1537-3p	0.192778	3.46944	0.124983	0.724444	1	Nonsignificant
638	hsa-miR-495-3p	-0.501525	3.31997	0.487201	0.724874	1	Nonsignificant
639	hsa-miR-6821-5p	-0.299357	2.72997	0.124087	0.725408	1	Nonsignificant
640	hsa-miR-3190-3p	-0.252901	2.50299	0.122493	0.72709	1	Nonsignificant
641	hsa-miR-5697	0.186032	2.59133	0.122366	0.727226	1	Nonsignificant
642	hsa-miR-1297	-0.217367	3.42614	0.120076	0.729688	1	Nonsignificant
643	hsa-miR-106b-3p	-0.141504	8.29396	0.11924	0.730593	1	Nonsignificant
644	hsa-miR-5586-5p	-0.195048	2.46487	0.118958	0.730899	1	Nonsignificant
645	hsa-miR-129-5p	0.222518	4.11005	0.11734	0.732688	1	Nonsignificant
646	hsa-miR-6511b-5p	-0.0631452	2.38765	0.270235	0.733066	1	Nonsignificant
647	hsa-miR-299-3p	-0.350114	3.11964	0.116945	0.733097	1	Nonsignificant
648	hsa-miR-589-3p	-0.137698	2.55198	0.219827	0.733358	1	Nonsignificant
649	hsa-miR-6843-3p	-0.088801	2.46008	0.261833	0.736444	1	Nonsignificant
650	hsa-let-7e-5p	0.108618	10.2005	0.113511	0.736895	1	Nonsignificant
651	hsa-miR-579-3p	-0.0996011	2.53731	0.217725	0.73711	1	Nonsignificant
652	hsa-miR-1307-5p	0.140496	6.62547	0.111059	0.739646	1	Nonsignificant
653	hsa-miR-132-5p	-0.264497	2.65477	0.110531	0.740244	1	Nonsignificant
654	hsa-miR-4797-3p	-0.0356419	2.35521	0.266075	0.741432	1	Nonsignificant
655	hsa-miR-3157-3p	-0.0814803	2.36871	0.244861	0.741626	1	Nonsignificant
656	hsa-miR-548an	-0.239319	2.50506	0.180322	0.74234	1	Nonsignificant
657	hsa-miR-28-3p	-0.109033	9.08323	0.107836	0.743315	1	Nonsignificant
658	hsa-miR-1285-3p	-0.227185	3.63148	0.105186	0.746377	1	Nonsignificant
659	hsa-miR-6807-5p	-0.432857	2.46953	0.228717	0.74657	1	Nonsignificant
660	hsa-miR-384	-0.183726	2.54329	0.255685	0.747209	1	Nonsignificant
661	hsa-miR-6515-3p	-0.394508	2.58652	0.104452	0.747247	1	Nonsignificant
662	hsa-miR-6134	-0.124486	2.38656	0.174822	0.747415	1	Nonsignificant
663	hsa-miR-424-3p	-0.473355	5.00436	0.877321	0.747613	1	Nonsignificant
664	hsa-miR-23c	-0.19486	2.4028	0.145082	0.750374	1	Nonsignificant
665	hsa-miR-486-3p	-0.141866	7.60637	0.0997098	0.752868	1	Nonsignificant
666	hsa-miR-17-5p	0.11911	8.51491	0.099199	0.753456	1	Nonsignificant
667	hsa-let-7f-2-3p	-0.239316	2.67129	0.0987086	0.754046	1	Nonsignificant
668	hsa-miR-6818-3p	-0.104553	2.36109	0.217797	0.755132	1	Nonsignificant
669	hsa-miR-582-3p	0.184075	3.8603	0.0967801	0.756383	1	Nonsignificant
670	hsa-miR-548ad-5p	0.154077	5.36728	0.0961698	0.757128	1	Nonsignificant
671	hsa-miR-1296-5p	-0.190958	3.39366	0.0952623	0.75824	1	Nonsignificant
672	hsa-miR-6825-5p	-0.341549	2.45111	0.0947366	0.758887	1	Nonsignificant
673	hsa-miR-106b-5p	0.134556	7.3889	0.0931716	0.760845	1	Nonsignificant
674	hsa-miR-376b-3p	-0.227995	4.22814	0.093078	0.760941	1	Nonsignificant
675	hsa-miR-4477b	-0.0955293	2.40788	0.189003	0.761459	1	Nonsignificant
676	hsa-miR-937-3p	-0.169273	2.41315	0.145742	0.761459	1	Nonsignificant
677	hsa-miR-3667-5p	-0.209539	2.94152	0.0919871	0.762303	1	Nonsignificant
678	hsa-miR-183-3p	-0.241042	3.44151	0.0915751	0.762819	1	Nonsignificant
679	hsa-miR-944	0.0597934	2.48049	0.182857	0.762847	1	Nonsignificant
680	hsa-miR-6842-3p	-0.226323	3.68841	0.143027	0.763543	1	Nonsignificant
681	hsa-miR-218-5p	0.185247	4.61568	0.0905497	0.764111	1	Nonsignificant
682	hsa-miR-197-3p	-0.10848	7.68703	0.090265	0.764471	1	Nonsignificant
683	hsa-miR-671-5p	-0.116793	6.29935	0.0895665	0.765357	1	Nonsignificant
684	hsa-let-7b-5p	0.0912464	16.873	0.0884692	0.766756	1	Nonsignificant
685	hsa-miR-450b-5p	-0.165107	5.38574	0.120231	0.766917	1	Nonsignificant
686	hsa-miR-31-5p	-0.216398	4.28712	0.0876108	0.767982	1	Nonsignificant
687	hsa-miR-505-3p	-0.172207	3.9072	0.0868669	0.768816	1	Nonsignificant
688	hsa-miR-760	-0.160298	4.48872	0.0866692	0.769072	1	Nonsignificant
689	hsa-miR-423-3p	0.116129	8.76311	0.0850037	0.771238	1	Nonsignificant
690	hsa-miR-2115-5p	-0.225702	2.57001	0.0847754	0.771537	1	Nonsignificant
691	hsa-miR-374a-5p	0.119644	8.40015	0.0844892	0.771912	1	Nonsignificant
692	hsa-miR-6779-5p	-0.0616432	2.54919	0.112985	0.773821	1	Nonsignificant
693	hsa-miR-202-3p	0.220783	3.60864	0.0828484	0.774197	1	Nonsignificant
694	hsa-miR-29c-5p	-0.134086	5.35248	0.0819521	0.775268	1	Nonsignificant
695	hsa-let-7g-5p	0.0886192	14.1349	0.080997	0.776546	1	Nonsignificant
696	hsa-miR-627-5p	0.159718	4.63371	0.0797292	0.778287	1	Nonsignificant
697	hsa-miR-2110	-0.101835	7.18081	0.0792559	0.778896	1	Nonsignificant
698	hsa-miR-27b-3p	-0.0950571	10.0178	0.0792215	0.778943	1	Nonsignificant
699	hsa-miR-4683	-0.202852	2.56466	0.0791151	0.779088	1	Nonsignificant
700	hsa-miR-556-5p	0.452056	3.26114	0.878421	0.783505	1	Nonsignificant
701	hsa-miR-548aq-3p	0.196757	2.80627	0.0750291	0.784721	1	Nonsignificant
702	hsa-miR-758-5p	-0.288321	2.52931	0.100232	0.784781	1	Nonsignificant
703	hsa-miR-1343-3p	-0.208884	2.63146	0.0749321	0.784857	1	Nonsignificant
704	hsa-miR-1185-5p	-0.231934	2.3819	0.121319	0.784985	1	Nonsignificant
705	hsa-miR-136-3p	0.158221	4.25443	0.0744793	0.785492	1	Nonsignificant
706	hsa-miR-3679-5p	0.130306	5.51028	0.0739528	0.786233	1	Nonsignificant
707	hsa-miR-625-5p	-0.116068	6.65825	0.0729488	0.787653	1	Nonsignificant
708	hsa-miR-4446-5p	-0.14906	2.38624	0.165412	0.790381	1	Nonsignificant
709	hsa-miR-3064-5p	0.148869	3.07868	0.0708637	0.790637	1	Nonsignificant
710	hsa-miR-7151-3p	-0.213378	3.18882	0.0706209	0.791068	1	Nonsignificant
711	hsa-miR-376a-3p	-0.118667	7.31726	0.070502	0.79116	1	Nonsignificant
712	hsa-miR-181c-5p	0.137637	4.23097	0.0703191	0.791424	1	Nonsignificant
713	hsa-miR-139-3p	-0.0998959	7.48725	0.0702676	0.791499	1	Nonsignificant
714	hsa-miR-3622a-5p	-0.229949	2.43556	0.117846	0.791918	1	Nonsignificant
715	hsa-miR-939-5p	-0.272434	2.56168	0.0997699	0.792482	1	Nonsignificant
716	hsa-miR-668-3p	-0.25126	2.41503	0.118363	0.792969	1	Nonsignificant
717	hsa-miR-219a-5p	-0.38127	2.69847	0.113158	0.798884	1	Nonsignificant
718	hsa-miR-377-3p	0.163139	3.31303	0.0647369	0.799688	1	Nonsignificant
719	hsa-miR-4646-5p	0.174634	3.24632	0.066279	0.800215	1	Nonsignificant
720	hsa-miR-345-5p	-0.12658	5.30325	0.0643265	0.80031	1	Nonsignificant
721	hsa-miR-454-3p	-0.0960459	7.65603	0.0634739	0.80161	1	Nonsignificant
722	hsa-miR-6741-3p	-0.608979	2.82561	0.0633662	0.801785	1	Nonsignificant
723	hsa-miR-548as-5p	-0.190124	2.38331	0.156613	0.802244	1	Nonsignificant
724	hsa-miR-6783-5p	-0.17999	2.40427	0.140443	0.803047	1	Nonsignificant
725	hsa-miR-5010-3p	0.131069	3.42378	0.0619349	0.803979	1	Nonsignificant
726	hsa-miR-6833-5p	0.349484	2.65854	0.344335	0.805707	1	Nonsignificant
727	hsa-miR-3611	0.138349	3.72667	0.0593392	0.808048	1	Nonsignificant
728	hsa-miR-3146	0.254901	2.55747	0.141159	0.808482	1	Nonsignificant
729	hsa-miR-10527-5p	0.112686	4.09762	0.0589047	0.808738	1	Nonsignificant
730	hsa-miR-629-5p	-0.0928967	9.22467	0.0579017	0.810341	1	Nonsignificant
731	hsa-miR-1225-5p	-0.346052	2.63183	0.122189	0.812245	1	Nonsignificant
732	hsa-miR-185-5p	-0.0876872	13.1431	0.0550272	0.81502	1	Nonsignificant
733	hsa-let-7i-5p	-0.0757989	14.9553	0.0549915	0.815079	1	Nonsignificant
734	hsa-miR-7706	-0.12552	3.74201	0.0538589	0.816959	1	Nonsignificant
735	hsa-miR-106a-3p	0.131021	2.40176	0.26267	0.81716	1	Nonsignificant
736	hsa-miR-323b-3p	0.120872	6.18451	0.0537028	0.817282	1	Nonsignificant
737	hsa-miR-664a-5p	0.0792383	7.41537	0.0533521	0.817807	1	Nonsignificant
738	hsa-miR-636	0.338918	2.87418	0.261224	0.820053	1	Nonsignificant
739	hsa-miR-6817-3p	-0.0522876	2.36683	0.173473	0.82163	1	Nonsignificant
740	hsa-miR-182-3p	-0.159151	2.49266	0.091885	0.821662	1	Nonsignificant
741	hsa-miR-200a-5p	0.234335	2.49957	0.128046	0.822741	1	Nonsignificant
742	hsa-miR-365b-5p	-0.287669	2.41278	0.103945	0.822819	1	Nonsignificant
743	hsa-miR-6777-5p	-0.410944	2.40841	0.108059	0.826944	1	Nonsignificant
744	hsa-miR-330-5p	0.357625	3.14022	0.236232	0.827677	1	Nonsignificant
745	hsa-miR-548w	-0.390492	2.42618	0.0722778	0.829169	1	Nonsignificant
746	hsa-miR-1224-5p	0.109399	4.81129	0.0467633	0.829239	1	Nonsignificant
747	hsa-miR-378c	-0.109623	2.53282	0.138647	0.829699	1	Nonsignificant
748	hsa-miR-122b-5p	-0.167154	2.67575	0.0465021	0.829724	1	Nonsignificant
749	hsa-miR-335-3p	0.160761	4.99456	0.102165	0.830698	1	Nonsignificant
750	hsa-miR-651-5p	-0.0942647	5.38343	0.0458786	0.830837	1	Nonsignificant
751	hsa-miR-4775	0.162683	2.67057	0.0454637	0.83171	1	Nonsignificant
752	hsa-miR-324-3p	-0.101209	5.13431	0.0452248	0.832029	1	Nonsignificant
753	hsa-miR-4489	0.180306	2.78041	0.0437331	0.834781	1	Nonsignificant
754	hsa-miR-3622a-3p	0.283259	2.39608	0.381094	0.834858	1	Nonsignificant
755	hsa-miR-873-3p	-0.0776169	2.68333	0.161519	0.834996	1	Nonsignificant
756	hsa-miR-151a-3p	-0.0690051	11.2212	0.0421278	0.837798	1	Nonsignificant
757	hsa-miR-3605-3p	-0.0999489	4.6236	0.0537647	0.83841	1	Nonsignificant
758	hsa-miR-125a-5p	-0.0688905	10.4226	0.0412131	0.839544	1	Nonsignificant
759	hsa-miR-6749-3p	-0.192972	2.46152	0.0525547	0.839997	1	Nonsignificant
760	hsa-miR-150-5p	-0.0778254	10.3766	0.0407187	0.840496	1	Nonsignificant
761	hsa-miR-1908-3p	-0.170844	2.37869	0.144564	0.845985	1	Nonsignificant
762	hsa-miR-548q	-0.148263	2.80801	0.0378013	0.846241	1	Nonsignificant
763	hsa-miR-708-5p	0.173335	3.9271	0.0378844	0.846284	1	Nonsignificant
764	hsa-miR-4306	-0.0965249	7.21006	0.0373246	0.847296	1	Nonsignificant
765	hsa-let-7a-5p	-0.0515441	15.7629	0.03702	0.847819	1	Nonsignificant
766	hsa-miR-548e-3p	0.11057	3.78434	0.0369557	0.848055	1	Nonsignificant
767	hsa-miR-376a-5p	-0.179407	2.47089	0.0364608	0.848958	1	Nonsignificant
768	hsa-miR-186-5p	-0.072352	9.90887	0.0362658	0.849358	1	Nonsignificant
769	hsa-miR-1273c	-0.338424	2.41229	0.076415	0.849696	1	Nonsignificant
770	hsa-miR-330-3p	-0.120007	3.67401	0.034543	0.852937	1	Nonsignificant
771	hsa-miR-20a-5p	-0.0771286	10.733	0.0344037	0.853262	1	Nonsignificant
772	hsa-miR-28-5p	0.0886864	5.93303	0.0337811	0.854549	1	Nonsignificant
773	hsa-miR-185-3p	0.0962327	4.91027	0.0328734	0.856495	1	Nonsignificant
774	hsa-miR-548l	0.128946	3.59139	0.0530399	0.857075	1	Nonsignificant
775	hsa-miR-3180	0.0610062	2.65303	0.0315385	0.859407	1	Nonsignificant
776	hsa-miR-26a-1-3p	-0.143854	3.46496	0.0508801	0.859587	1	Nonsignificant
777	hsa-miR-5187-5p	-0.0994706	4.60133	0.0309228	0.860772	1	Nonsignificant
778	hsa-miR-99a-3p	-0.124512	3.10041	0.0308136	0.861016	1	Nonsignificant
779	hsa-miR-411-3p	-0.456221	2.41779	0.05011	0.861394	1	Nonsignificant
780	hsa-miR-4521	0.00951006	2.41951	0.0299482	0.862961	1	Nonsignificant
781	hsa-miR-146b-5p	-0.0626239	7.50666	0.0297559	0.863398	1	Nonsignificant
782	hsa-miR-379-5p	0.0837675	5.80969	0.0295006	0.863979	1	Nonsignificant
783	hsa-miR-3675-5p	-0.342085	2.47518	0.0682547	0.86588	1	Nonsignificant
784	hsa-miR-548o-3p	0.106425	2.77762	0.0282379	0.866894	1	Nonsignificant
785	hsa-miR-331-3p	0.0919709	3.78316	0.0280476	0.867339	1	Nonsignificant
786	hsa-miR-887-3p	-0.227324	2.79656	0.0917009	0.868182	1	Nonsignificant
787	hsa-miR-3928-3p	-0.0984075	3.41821	0.0276829	0.868196	1	Nonsignificant
788	hsa-miR-150-3p	0.262261	4.15539	0.262432	0.868437	1	Nonsignificant
789	hsa-miR-6802-5p	-0.214562	2.4877	0.088794	0.868986	1	Nonsignificant
790	hsa-miR-590-3p	-0.0685708	5.85019	0.027186	0.869373	1	Nonsignificant
791	hsa-miR-221-5p	0.0876146	3.95821	0.026786	0.870329	1	Nonsignificant
792	hsa-miR-125b-1-3p	0.106348	3.13775	0.0267015	0.870532	1	Nonsignificant
793	hsa-miR-30b-5p	-0.0747252	5.66366	0.0260256	0.872167	1	Nonsignificant
794	hsa-miR-200b-3p	0.0969157	4.92478	0.0260424	0.872192	1	Nonsignificant
795	hsa-miR-489-3p	0.0979648	2.84731	0.0259356	0.872386	1	Nonsignificant
796	hsa-miR-181a-3p	-0.0825816	4.88032	0.0253629	0.873791	1	Nonsignificant
797	hsa-miR-1301-3p	-0.0878709	5.66793	0.0252937	0.873997	1	Nonsignificant
798	hsa-miR-4286	0.0879174	3.78732	0.0244551	0.876051	1	Nonsignificant
799	hsa-miR-409-3p	-0.0612365	8.5404	0.0234196	0.878683	1	Nonsignificant
800	hsa-miR-26b-3p	-0.133615	4.28403	0.0609369	0.879144	1	Nonsignificant
801	hsa-miR-3614-3p	0.309967	2.49828	0.332707	0.880418	1	Nonsignificant
802	hsa-miR-548h-3p	0.0797	3.46412	0.0227454	0.880428	1	Nonsignificant
803	hsa-miR-296-5p	0.0825188	3.91216	0.0222407	0.881752	1	Nonsignificant
804	hsa-miR-4659b-3p	0.115963	3.07861	0.0221374	0.882025	1	Nonsignificant
805	hsa-miR-1197	-0.692678	2.48555	0.0214896	0.883757	1	Nonsignificant
806	hsa-miR-6783-3p	-0.126719	2.53499	0.0234428	0.884239	1	Nonsignificant
807	hsa-miR-200a-3p	0.090333	5.96709	0.0207826	0.885777	1	Nonsignificant
808	hsa-miR-4772-3p	0.272515	3.6218	0.205226	0.886764	1	Nonsignificant
809	hsa-miR-592	-0.196351	2.45185	0.0819772	0.889612	1	Nonsignificant
810	hsa-miR-6873-3p	-0.571733	2.43409	0.0350776	0.889852	1	Nonsignificant
811	hsa-miR-4766-5p	-0.274445	2.45142	0.0192067	0.890057	1	Nonsignificant
812	hsa-miR-191-3p	-0.0807137	4.52463	0.0191651	0.890176	1	Nonsignificant
813	hsa-miR-224-5p	0.0754922	7.70179	0.0184398	0.892398	1	Nonsignificant
814	hsa-miR-548at-5p	0.0752947	3.11631	0.0181056	0.893235	1	Nonsignificant
815	hsa-miR-624-5p	-0.68409	2.68616	0.0386282	0.894428	1	Nonsignificant
816	hsa-miR-576-5p	0.0553431	7.2816	0.016583	0.897797	1	Nonsignificant
817	hsa-miR-1180-3p	-0.0514167	7.64075	0.0161827	0.899031	1	Nonsignificant
818	hsa-miR-1323	-0.593297	2.69084	0.0287786	0.899895	1	Nonsignificant
819	hsa-miR-2355-5p	-0.488036	2.44442	0.0451942	0.901003	1	Nonsignificant
820	hsa-miR-196b-5p	0.0441905	7.53057	0.0153928	0.901513	1	Nonsignificant
821	hsa-miR-383-5p	0.0639749	2.38289	0.0437111	0.902471	1	Nonsignificant
822	hsa-miR-18b-5p	0.474164	2.84898	0.510132	0.902726	1	Nonsignificant
823	hsa-miR-181d-5p	-0.313209	5.03329	0.398011	0.904514	1	Nonsignificant
824	hsa-miR-6866-5p	-0.060462	2.84504	0.0140254	0.905968	1	Nonsignificant
825	hsa-miR-548ax	0.0437894	3.90764	0.01397	0.906153	1	Nonsignificant
826	hsa-miR-128-1-5p	0.118799	2.52126	0.0136448	0.907247	1	Nonsignificant
827	hsa-miR-625-3p	-0.245746	6.99442	0.325393	0.908824	1	Nonsignificant
828	hsa-miR-1260b	-0.0547962	5.06385	0.0125502	0.911028	1	Nonsignificant
829	hsa-miR-3140-3p	0.0672572	2.77012	0.0124179	0.911497	1	Nonsignificant
830	hsa-miR-4433a-3p	0.602711	2.75115	0.358348	0.912039	1	Nonsignificant
831	hsa-miR-3913-5p	-0.064212	3.59721	0.0119719	0.913094	1	Nonsignificant
832	hsa-miR-548n	0.412678	2.94252	0.387558	0.91326	1	Nonsignificant
833	hsa-miR-328-3p	-0.0428141	7.59342	0.0115968	0.914461	1	Nonsignificant
834	hsa-miR-126-5p	-0.0311726	12.953	0.0105424	0.918428	1	Nonsignificant
835	hsa-miR-4747-5p	-0.698883	2.49507	0.0219025	0.918967	1	Nonsignificant
836	hsa-miR-514a-3p	-0.614344	3.07451	0.26664	0.920068	1	Nonsignificant
837	hsa-miR-11401	0.0512908	2.79062	0.00992407	0.920848	1	Nonsignificant
838	hsa-miR-15b-3p	0.0465767	5.90634	0.00975255	0.921533	1	Nonsignificant
839	hsa-miR-4492	0.0924869	4.0678	0.00973813	0.921602	1	Nonsignificant
840	hsa-miR-6741-5p	0.0501398	3.62749	0.00915854	0.923952	1	Nonsignificant
841	hsa-miR-382-3p	-0.457814	3.72997	0.487648	0.924453	1	Nonsignificant
842	hsa-miR-1976	0.0551943	3.81787	0.00889282	0.92506	1	Nonsignificant
843	hsa-miR-222-3p	0.0409831	6.79652	0.00882414	0.925349	1	Nonsignificant
844	hsa-miR-93-5p	0.0345657	12.7209	0.0086227	0.926204	1	Nonsignificant
845	hsa-miR-548d-3p	-0.079138	2.50642	0.00855534	0.926492	1	Nonsignificant
846	hsa-miR-30d-3p	-0.0480981	4.13643	0.00776273	0.92997	1	Nonsignificant
847	hsa-miR-511-5p	-0.897238	2.56941	0.0100504	0.930238	1	Nonsignificant
848	hsa-miR-548ay-5p	0.0558131	3.57058	0.00766616	0.930406	1	Nonsignificant
849	hsa-miR-323a-5p	-0.106738	2.80271	0.00766008	0.930434	1	Nonsignificant
850	hsa-miR-199b-5p	-0.0489347	5.82381	0.00759219	0.930742	1	Nonsignificant
851	hsa-miR-381-3p	-0.0398698	6.38607	0.00755327	0.930919	1	Nonsignificant
852	hsa-miR-3691-5p	-0.239748	2.50622	0.00741073	0.931572	1	Nonsignificant
853	hsa-miR-149-5p	0.08336	3.73562	0.00735131	0.931946	1	Nonsignificant
854	hsa-miR-6815-5p	-0.201572	2.90616	0.1238	0.931972	1	Nonsignificant
855	hsa-miR-6729-5p	-0.715409	2.58126	0.0185808	0.932953	1	Nonsignificant
856	hsa-miR-6502-5p	-0.0559712	2.37188	0.00695883	0.933732	1	Nonsignificant
857	hsa-miR-9985	0.0436711	3.00075	0.00683733	0.934267	1	Nonsignificant
858	hsa-miR-641	0.0500268	3.04333	0.00654839	0.935667	1	Nonsignificant
859	hsa-miR-1287-5p	0.0411594	4.32786	0.00644081	0.936197	1	Nonsignificant
860	hsa-miR-676-3p	0.071874	2.89604	0.0197679	0.936978	1	Nonsignificant
861	hsa-miR-16-2-3p	-0.0465466	4.10567	0.00553166	0.940862	1	Nonsignificant
862	hsa-miR-24-3p	0.0260056	10.8667	0.00535749	0.941799	1	Nonsignificant
863	hsa-miR-497-5p	0.0355319	5.39006	0.0049496	0.944054	1	Nonsignificant
864	hsa-miR-29b-1-5p	-0.0203498	2.45745	0.00494626	0.944073	1	Nonsignificant
865	hsa-miR-365a-5p	0.398129	2.45664	0.282068	0.944604	1	Nonsignificant
866	hsa-miR-20b-5p	0.0276215	8.57383	0.0046747	0.945628	1	Nonsignificant
867	hsa-miR-184	-0.126244	8.58905	0.00458745	0.946232	1	Nonsignificant
868	hsa-miR-664b-5p	0.24767	3.97829	0.209624	0.946703	1	Nonsignificant
869	hsa-miR-598-3p	-0.0304898	5.54883	0.00429198	0.947898	1	Nonsignificant
870	hsa-miR-212-5p	-0.169385	2.41213	0.00415858	0.948748	1	Nonsignificant
871	hsa-miR-421	-0.0244702	7.81328	0.00414712	0.948783	1	Nonsignificant
872	hsa-miR-450a-1-3p	0.0820542	2.60765	0.0140392	0.951114	1	Nonsignificant
873	hsa-miR-141-3p	-0.0388759	6.27261	0.0036495	0.952016	1	Nonsignificant
874	hsa-miR-6747-3p	-0.0595335	2.79016	0.0036325	0.952095	1	Nonsignificant
875	hsa-miR-3131	0.0510525	4.56945	0.00326789	0.954609	1	Nonsignificant
876	hsa-miR-1304-3p	-0.0271649	5.12342	0.00305389	0.956041	1	Nonsignificant
877	hsa-miR-202-5p	-1.45398	3.66438	0.00303392	0.956237	1	Nonsignificant
878	hsa-miR-10a-3p	0.0312596	4.38044	0.00277641	0.958084	1	Nonsignificant
879	hsa-miR-4639-5p	-0.0213871	2.47248	0.030987	0.958164	1	Nonsignificant
880	hsa-miR-1226-3p	0.238733	3.25982	0.129828	0.9583	1	Nonsignificant
881	hsa-miR-154-5p	-0.0441756	5.09156	0.00270887	0.958596	1	Nonsignificant
882	hsa-miR-133b	0.61909	2.44109	0.437143	0.959303	1	Nonsignificant
883	hsa-miR-6818-5p	0.254096	2.56274	0.137914	0.959358	1	Nonsignificant
884	hsa-miR-4748	0.733528	2.72613	0.791977	0.959899	1	Nonsignificant
885	hsa-miR-188-5p	0.0120808	3.36793	0.0025159	0.960097	1	Nonsignificant
886	hsa-miR-4659a-3p	-0.0410246	2.88627	0.0024023	0.961007	1	Nonsignificant
887	hsa-miR-30b-3p	0.0232315	3.65702	0.00238043	0.961185	1	Nonsignificant
888	hsa-miR-412-5p	-1.25987	2.64827	0.00244215	0.961245	1	Nonsignificant
889	hsa-miR-146a-3p	-0.0874557	2.56505	0.00234021	0.961549	1	Nonsignificant
890	hsa-miR-2277-3p	-1.05553	2.57107	0.00682546	0.96249	1	Nonsignificant
891	hsa-miR-450a-2-3p	-0.117507	2.58758	0.0131895	0.964499	1	Nonsignificant
892	hsa-miR-6819-3p	-0.0947782	2.39134	0.0159039	0.967148	1	Nonsignificant
893	hsa-miR-542-5p	0.0314898	3.57574	0.00166929	0.967492	1	Nonsignificant
894	hsa-miR-424-5p	-0.0135194	8.31418	0.00158624	0.968311	1	Nonsignificant
895	hsa-miR-432-5p	-0.0172382	10.067	0.0015456	0.968735	1	Nonsignificant
896	hsa-miR-25-3p	-0.0148724	11.9255	0.00138645	0.970377	1	Nonsignificant
897	hsa-miR-29b-2-5p	-0.29777	2.77991	0.123897	0.970772	1	Nonsignificant
898	hsa-miR-127-3p	-0.0172915	6.5396	0.00126725	0.971674	1	Nonsignificant
899	hsa-miR-145-3p	-0.0162147	4.53335	0.00122786	0.972118	1	Nonsignificant
900	hsa-miR-329-3p	-0.440279	3.40186	0.326106	0.974626	1	Nonsignificant
901	hsa-miR-378a-3p	0.00993503	8.67614	0.000911781	0.975972	1	Nonsignificant
902	hsa-miR-210-3p	-0.0189472	5.39691	0.000865645	0.976587	1	Nonsignificant
903	hsa-miR-518a-3p	-0.0594141	2.4696	0.000840593	0.976929	1	Nonsignificant
904	hsa-miR-548k	-0.00623679	3.46532	0.000716973	0.978692	1	Nonsignificant
905	hsa-miR-6740-5p	0.0461303	2.97901	0.000650149	0.979709	1	Nonsignificant
906	hsa-miR-7977	0.00358111	3.122	0.000615944	0.98025	1	Nonsignificant
907	hsa-miR-6869-5p	-0.235156	2.40141	0.0131719	0.98126	1	Nonsignificant
908	hsa-miR-518b	0.134488	2.74918	0.0396648	0.981434	1	Nonsignificant
909	hsa-miR-548bc	-0.0142651	2.89405	0.000515215	0.981937	1	Nonsignificant
910	hsa-miR-6511b-3p	-0.10737	2.69962	0.000499366	0.982217	1	Nonsignificant
911	hsa-miR-5010-5p	-0.00652144	5.51596	0.000422774	0.983637	1	Nonsignificant
912	hsa-miR-590-5p	0.0220677	2.99112	0.000422731	0.983638	1	Nonsignificant
913	hsa-miR-550a-5p	0.509606	4.34678	0.756152	0.985637	1	Nonsignificant
914	hsa-miR-643	-0.149659	2.45523	0.000295028	0.98633	1	Nonsignificant
915	hsa-miR-331-5p	0.419156	2.99904	0.345158	0.98665	1	Nonsignificant
916	hsa-miR-615-3p	-0.485729	2.95245	0.338359	0.986688	1	Nonsignificant
917	hsa-miR-3150b-3p	0.00895525	2.88359	0.00023887	0.9877	1	Nonsignificant
918	hsa-miR-4685-3p	-0.0213013	2.89077	0.000229913	0.987933	1	Nonsignificant
919	hsa-miR-369-3p	-0.00924661	5.63251	0.000218335	0.988242	1	Nonsignificant
920	hsa-miR-515-5p	-1.91896	3.47345	0.00021526	0.988373	1	Nonsignificant
921	hsa-miR-4766-3p	-0.00716049	2.52912	0.000152824	0.990162	1	Nonsignificant
922	hsa-miR-4732-5p	0.00531677	8.61613	0.000152304	0.990179	1	Nonsignificant
923	hsa-miR-12136	-0.0132808	7.00743	0.000119822	0.991304	1	Nonsignificant
924	hsa-miR-1236-5p	-0.267725	2.51228	0.0831525	0.992006	1	Nonsignificant
925	hsa-miR-5001-3p	-0.0434178	2.96069	4.99154e-05	0.994377	1	Nonsignificant
926	hsa-miR-1273h-3p	0.00624104	3.87797	4.90709e-05	0.994425	1	Nonsignificant
927	hsa-miR-1908-5p	0.00126013	7.17118	2.213e-05	0.996256	1	Nonsignificant
928	hsa-miR-3682-3p	-0.0127514	2.89668	2.1623e-05	0.996299	1	Nonsignificant
929	hsa-miR-3124-5p	0.0397479	2.71394	1.51584e-05	0.996901	1	Nonsignificant
930	hsa-miR-125b-5p	0.000708501	10.6437	7.87246e-06	0.997767	1	Nonsignificant
931	hsa-miR-132-3p	0.000694878	5.72094	1.30318e-06	0.999091	1	Nonsignificant
932	hsa-miR-502-5p	-1.40382	2.42356	3.58621e-07	0.999524	1	Nonsignificant
933	hsa-miR-24-2-5p	-1.28349	2.39443	3.91232e-07	0.999539	1	Nonsignificant
934	hsa-miR-7113-5p	-0.81953	2.45888	3.76985e-07	0.999566	1	Nonsignificant
935	hsa-miR-494-5p	-0.502472	2.40844	4.79477e-07	0.999568	1	Nonsignificant
936	hsa-miR-6892-5p	-1.03913	2.38877	2.99942e-07	0.999585	1	Nonsignificant
937	hsa-miR-4701-5p	-1.29962	2.40798	2.66359e-07	0.999589	1	Nonsignificant
938	hsa-miR-3174	-1.93467	2.67295	2.55867e-07	0.999598	1	Nonsignificant
939	hsa-miR-1276	-1.32222	2.46558	2.53807e-07	0.999599	1	Nonsignificant
940	hsa-miR-6793-3p	-1.14792	2.38889	2.53922e-07	0.999604	1	Nonsignificant
941	hsa-miR-1237-3p	-1.26772	2.40147	2.888e-07	0.999605	1	Nonsignificant
942	hsa-miR-181d-3p	-1.19106	2.43924	2.12492e-07	0.999633	1	Nonsignificant
943	hsa-miR-6857-3p	-0.987864	2.40957	1.93057e-07	0.99965	1	Nonsignificant
944	hsa-miR-3149	-0.976051	2.39209	1.92735e-07	0.999651	1	Nonsignificant
945	hsa-miR-4485-3p	-1.07692	2.37953	1.82103e-07	0.99966	1	Nonsignificant
946	hsa-miR-6812-3p	-1.18516	2.42163	1.74886e-07	0.999668	1	Nonsignificant
947	hsa-miR-7849-3p	-1.46016	2.40509	1.97052e-07	0.999678	1	Nonsignificant
948	hsa-miR-4717-3p	-0.881177	2.35834	4.58946e-07	0.999685	1	Nonsignificant
949	hsa-miR-3188	-1.26832	2.48399	1.53124e-07	0.999689	1	Nonsignificant
950	hsa-miR-6758-5p	-0.634609	2.44743	1.68513e-07	0.999693	1	Nonsignificant
951	hsa-miR-380-3p	-1.3711	2.47443	2.68215e-07	0.999695	1	Nonsignificant
952	hsa-miR-3194-5p	-0.209903	2.38397	1.97299e-07	0.999706	1	Nonsignificant
953	hsa-miR-7851-3p	-1.28415	2.44504	1.25178e-07	0.999718	1	Nonsignificant
954	hsa-miR-767-5p	-1.99729	2.49088	1.27459e-07	0.999719	1	Nonsignificant
955	hsa-miR-6820-5p	-0.914275	2.37665	1.21288e-07	0.999723	1	Nonsignificant
956	hsa-miR-2116-5p	-0.492229	2.37839	2.21533e-07	0.999734	1	Nonsignificant
957	hsa-miR-1288-3p	-1.03932	2.45137	2.45275e-07	0.999738	1	Nonsignificant
958	hsa-miR-6509-5p	-1.44284	2.50061	1.07477e-07	0.999739	1	Nonsignificant
959	hsa-miR-6788-5p	-0.404712	2.4219	1.04658e-07	0.999743	1	Nonsignificant
960	hsa-miR-4773	-1.24948	2.449	1.02834e-07	0.999745	1	Nonsignificant
961	hsa-miR-1973	-0.760105	2.44984	8.91508e-08	0.999762	1	Nonsignificant
962	hsa-miR-6736-5p	-0.904554	2.41798	8.48885e-08	0.999768	1	Nonsignificant
963	hsa-miR-4658	-1.18756	2.37771	8.01835e-08	0.999775	1	Nonsignificant
964	hsa-miR-520b-5p	-1.249	2.54632	7.76693e-08	0.999778	1	Nonsignificant
965	hsa-miR-597-5p	-0.669212	2.36432	6.33222e-08	0.9998	1	Nonsignificant
966	hsa-miR-517c-3p	-1.87894	2.85184	2.7751e-08	0.999868	1	Nonsignificant
967	hsa-miR-525-5p	-1.36176	2.49956	2.56326e-08	0.999874	1	Nonsignificant
968	hsa-miR-520d-5p	-1.20488	2.51726	1.1057e-08	0.999918	1	Nonsignificant
969	hsa-miR-518f-3p	-2.14297	2.63	-2.58085e-07	1	1	Nonsignificant
970	hsa-miR-302b-3p	-2.11646	2.65978	-4.44224e-08	1	1	Nonsignificant
971	hsa-miR-4677-3p	-1.78529	2.4969	-4.29028e-07	1	1	Nonsignificant
972	hsa-miR-6881-3p	-1.60047	2.44039	-1.36966e-07	1	1	Nonsignificant
973	hsa-miR-744-3p	-1.56219	2.45103	-4.16561e-07	1	1	Nonsignificant
974	hsa-miR-6787-3p	-1.41701	2.44746	-1.39694e-07	1	1	Nonsignificant
975	hsa-miR-4799-5p	-1.29528	2.3949	-1.12309e-08	1	1	Nonsignificant
976	hsa-miR-3667-3p	-1.23002	2.41625	-1.51037e-07	1	1	Nonsignificant
977	hsa-miR-548ag	-1.06043	2.39216	-2.81681e-07	1	1	Nonsignificant
978	hsa-miR-4742-5p	-0.978499	2.36145	-4.6792e-07	1	1	Nonsignificant
979	hsa-miR-6754-5p	-0.923659	2.38162	-6.53907e-07	1	1	Nonsignificant
980	hsa-miR-7855-5p	-0.919572	2.37229	-4.14407e-07	1	1	Nonsignificant
981	hsa-miR-4436b-3p	-0.561259	2.40967	-6.32756e-07	1	1	Nonsignificant
982	hsa-miR-6876-5p	-0.402094	2.44946	-1.00149e-07	1	1	Nonsignificant
983	hsa-miR-1185-2-3p	-0.271643	2.35704	-1.62694e-07	1	1	Nonsignificant

## Sheet: dge_CHDvsRest_table
CHD vs Rest
	microRNA	logFC	logCPM	F	PValue	FDR	expression
1	hsa-miR-597-5p	1.98334	2.36432	22.8525	1.78832e-05	0.0175792	Upregulated
2	hsa-miR-552-5p	1.81989	2.58325	14.9526	0.000218341	0.107315	Nonsignificant
3	hsa-miR-380-3p	2.17995	2.47443	13.4097	0.000560979	0.183814	Nonsignificant
4	hsa-miR-384	2.10022	2.54329	12.8757	0.000855567	0.210256	Nonsignificant
5	hsa-miR-7849-3p	1.39866	2.40509	11.2893	0.00154824	0.240577	Nonsignificant
6	hsa-miR-4467	1.85422	2.60956	11.178	0.00186939	0.240577	Nonsignificant
7	hsa-miR-3667-3p	1.63743	2.41625	10.4023	0.00203017	0.240577	Nonsignificant
8	hsa-miR-548a-3p	1.7633	3.29391	9.8955	0.00220043	0.240577	Nonsignificant
9	hsa-miR-1225-5p	-1.66577	2.63183	9.70878	0.00240015	0.240577	Nonsignificant
10	hsa-miR-4804-5p	-1.52612	2.6459	9.77157	0.00284602	0.240577	Nonsignificant
11	hsa-miR-548ag	1.5204	2.39216	11.0764	0.00294518	0.240577	Nonsignificant
12	hsa-miR-497-3p	-1.64902	2.38918	14.1752	0.00317412	0.240577	Nonsignificant
13	hsa-miR-219a-5p	1.78699	2.69847	9.24687	0.00321207	0.240577	Nonsignificant
14	hsa-miR-6815-5p	1.36366	2.90616	8.92748	0.00354235	0.240577	Nonsignificant
15	hsa-miR-874-5p	-1.55699	2.53264	8.85636	0.00367107	0.240577	Nonsignificant
16	hsa-miR-378c	1.59922	2.53282	11.2522	0.00430561	0.264526	Nonsignificant
17	hsa-miR-3198	1.57704	2.77881	8.22003	0.00508271	0.2939	Nonsignificant
18	hsa-miR-3174	1.4935	2.67295	8.49128	0.00572494	0.312645	Nonsignificant
19	hsa-miR-885-3p	1.63696	4.43381	8.00003	0.00627524	0.324661	Nonsignificant
20	hsa-miR-6729-5p	1.54869	2.58126	8.89618	0.00768526	0.370674	Nonsignificant
21	hsa-miR-3115	1.51942	2.94719	7.27582	0.00824315	0.370674	Nonsignificant
22	hsa-miR-1291	1.67148	2.54844	7.53339	0.00864361	0.370674	Nonsignificant
23	hsa-miR-6862-5p	1.60414	2.60998	7.17764	0.00867294	0.370674	Nonsignificant
24	hsa-miR-7850-5p	1.51936	2.64854	6.95952	0.0097135	0.382374	Nonsignificant
25	hsa-miR-1299	-1.84709	5.39179	7.1476	0.00972466	0.382374	Nonsignificant
26	hsa-miR-5189-3p	1.52142	3.22083	6.78467	0.0106413	0.394118	Nonsignificant
27	hsa-miR-376b-5p	1.23496	2.48254	8.26846	0.0113745	0.394118	Nonsignificant
28	hsa-miR-6787-3p	1.7163	2.44746	9.00555	0.0114439	0.394118	Nonsignificant
29	hsa-let-7c-5p	-0.738571	12.4568	6.61462	0.0116271	0.394118	Nonsignificant
30	hsa-miR-5189-5p	1.26656	3.03996	6.5245	0.0121968	0.397045	Nonsignificant
31	hsa-miR-3168	1.22013	4.37908	6.47784	0.0128969	0.397045	Nonsignificant
32	hsa-miR-887-3p	-1.24476	2.79656	6.4095	0.0129252	0.397045	Nonsignificant
33	hsa-miR-133a-3p	-1.4022	5.31104	6.33851	0.0141246	0.420743	Nonsignificant
34	hsa-miR-92a-1-5p	1.23236	3.05522	6.12636	0.0150536	0.431864	Nonsignificant
35	hsa-miR-7845-5p	0.994335	2.42825	6.12836	0.0154992	0.431864	Nonsignificant
36	hsa-miR-3117-3p	1.31414	2.61115	7.40323	0.0159913	0.431864	Nonsignificant
37	hsa-miR-200a-3p	-1.14808	5.96709	6.0571	0.0162553	0.431864	Nonsignificant
38	hsa-miR-5697	-1.34994	2.59133	5.89278	0.0170106	0.440038	Nonsignificant
39	hsa-miR-101-5p	-1.19643	2.95186	5.78363	0.0180353	0.447483	Nonsignificant
40	hsa-miR-326	0.800556	7.49491	5.71613	0.0187063	0.447483	Nonsignificant
41	hsa-miR-135a-5p	1.61115	3.89944	5.90777	0.0190631	0.447483	Nonsignificant
42	hsa-miR-519c-5p	-1.57501	2.72502	5.66851	0.0191865	0.447483	Nonsignificant
43	hsa-miR-4707-3p	0.84918	2.39148	6.45344	0.0198125	0.447483	Nonsignificant
44	hsa-miR-3180	1.2002	2.65303	5.5887	0.0200298	0.447483	Nonsignificant
45	hsa-miR-183-3p	1.04574	3.44151	5.47738	0.0212715	0.463873	Nonsignificant
46	hsa-miR-196a-5p	-0.863689	6.17487	5.41841	0.0220779	0.463873	Nonsignificant
47	hsa-miR-4799-5p	1.0968	2.3949	6.20767	0.0221791	0.463873	Nonsignificant
48	hsa-miR-708-3p	1.24452	2.686	5.32297	0.0238154	0.487333	Nonsignificant
49	hsa-miR-379-3p	1.23107	2.92278	5.23627	0.0242923	0.487333	Nonsignificant
50	hsa-miR-6892-5p	0.915364	2.38877	7.07891	0.0261042	0.501042	Nonsignificant
51	hsa-miR-1973	1.0272	2.44984	5.84278	0.0265781	0.501042	Nonsignificant
52	hsa-let-7e-3p	1.25241	2.60175	5.48709	0.0266008	0.501042	Nonsignificant
53	hsa-miR-4742-5p	0.972581	2.36145	6.39371	0.0273524	0.501042	Nonsignificant
54	hsa-miR-125a-5p	-0.545583	10.4226	4.95123	0.0283429	0.501042	Nonsignificant
55	hsa-miR-3675-5p	1.13214	2.47518	5.46253	0.0287352	0.501042	Nonsignificant
56	hsa-miR-3942-5p	1.20778	2.98056	4.95018	0.0290176	0.501042	Nonsignificant
57	hsa-miR-6754-5p	1.09696	2.38162	8.49918	0.0290533	0.501042	Nonsignificant
58	hsa-miR-4436b-3p	1.32434	2.40967	9.02641	0.0309216	0.524069	Nonsignificant
59	hsa-miR-511-5p	1.24848	2.56941	5.94434	0.0330338	0.526805	Nonsignificant
60	hsa-miR-154-5p	0.92809	5.09156	4.67257	0.0330599	0.526805	Nonsignificant
61	hsa-miR-363-5p	1.34898	2.40018	8.25742	0.0331244	0.526805	Nonsignificant
62	hsa-miR-3150b-3p	-1.02549	2.88359	4.66349	0.0332268	0.526805	Nonsignificant
63	hsa-miR-34b-5p	1.39741	2.77495	4.58234	0.0349485	0.531664	Nonsignificant
64	hsa-miR-4665-5p	1.12294	3.06691	4.56762	0.0350977	0.531664	Nonsignificant
65	hsa-miR-548d-3p	-1.09373	2.50642	5.00134	0.0351558	0.531664	Nonsignificant
66	hsa-miR-449a	1.18928	3.89286	4.45458	0.0378424	0.548988	Nonsignificant
67	hsa-miR-6869-5p	-1.48393	2.40141	11.0648	0.0388562	0.548988	Nonsignificant
68	hsa-miR-329-5p	1.01871	2.46588	4.38478	0.039554	0.548988	Nonsignificant
69	hsa-miR-6882-3p	0.987062	2.41128	7.67472	0.0398157	0.548988	Nonsignificant
70	hsa-miR-6721-5p	1.08968	3.40195	4.25449	0.0418208	0.548988	Nonsignificant
71	hsa-miR-6848-5p	0.791787	2.39495	5.43681	0.0420718	0.548988	Nonsignificant
72	hsa-miR-636	-1.04384	2.87418	4.20421	0.0429677	0.548988	Nonsignificant
73	hsa-miR-137-3p	1.54848	4.7124	4.25656	0.0435483	0.548988	Nonsignificant
74	hsa-miR-6514-5p	1.11663	2.7352	4.17125	0.0438306	0.548988	Nonsignificant
75	hsa-miR-4717-3p	1.06923	2.35834	7.97026	0.0442763	0.548988	Nonsignificant
76	hsa-miR-3190-3p	0.912723	2.50299	4.1307	0.0447912	0.548988	Nonsignificant
77	hsa-miR-6511b-5p	1.11809	2.38765	7.11119	0.045159	0.548988	Nonsignificant
78	hsa-miR-15a-3p	1.08874	2.75386	4.07699	0.0462318	0.548988	Nonsignificant
79	hsa-miR-659-5p	0.989096	2.50676	4.10177	0.0463063	0.548988	Nonsignificant
80	hsa-miR-2355-5p	1.02944	2.44442	5.11044	0.0466684	0.548988	Nonsignificant
81	hsa-miR-205-5p	-0.711101	7.85237	4.05906	0.0468399	0.548988	Nonsignificant
82	hsa-miR-125b-5p	-0.551186	10.6437	4.04783	0.0469467	0.548988	Nonsignificant
83	hsa-miR-3177-3p	1.04522	2.85136	4.0337	0.0473815	0.548988	Nonsignificant
84	hsa-miR-3120-3p	0.888144	3.87995	4.01582	0.0478088	0.548988	Nonsignificant
85	hsa-miR-195-3p	-1.11847	2.6939	3.99288	0.048437	0.548988	Nonsignificant
86	hsa-miR-556-5p	-0.850516	3.26114	3.99076	0.0484955	0.548988	Nonsignificant
87	hsa-miR-1288-3p	0.649471	2.45137	3.99865	0.048588	0.548988	Nonsignificant
88	hsa-miR-6502-5p	-1.154	2.37188	6.78654	0.0509003	0.565255	Nonsignificant
89	hsa-miR-4677-3p	0.901209	2.4969	5.4278	0.0511777	0.565255	Nonsignificant
90	hsa-miR-6786-3p	1.29317	2.41448	8.04404	0.0522921	0.571146	Nonsignificant
91	hsa-miR-491-5p	1.04327	3.85547	3.84038	0.0529038	0.571478	Nonsignificant
92	hsa-miR-181d-3p	0.684673	2.43924	3.78682	0.0548147	0.58085	Nonsignificant
93	hsa-miR-4429	-0.762378	3.95456	3.77223	0.0549532	0.58085	Nonsignificant
94	hsa-miR-4485-3p	1.0481	2.37953	6.79248	0.0560697	0.581228	Nonsignificant
95	hsa-miR-548j-5p	0.623451	5.77448	3.73411	0.0561715	0.581228	Nonsignificant
96	hsa-miR-1276	1.09088	2.46558	6.24246	0.0572103	0.58581	Nonsignificant
97	hsa-miR-1275	1.13191	4.66871	3.69398	0.0593379	0.596437	Nonsignificant
98	hsa-miR-5589-5p	0.874077	2.45389	3.63721	0.0594617	0.596437	Nonsignificant
99	hsa-miR-2116-5p	0.883448	2.37839	7.28882	0.0605638	0.598496	Nonsignificant
100	hsa-miR-3622a-3p	-1.35791	2.39608	6.624	0.0608846	0.598496	Nonsignificant
101	hsa-miR-4504	1.16993	2.60576	4.7967	0.0617319	0.600816	Nonsignificant
102	hsa-miR-219a-2-3p	1.49533	2.69802	3.62017	0.0637039	0.613931	Nonsignificant
103	hsa-miR-141-3p	-0.929126	6.27261	3.53266	0.0647168	0.617637	Nonsignificant
104	hsa-miR-6515-3p	1.2795	2.58652	5.2088	0.0657468	0.621434	Nonsignificant
105	hsa-miR-939-5p	0.963634	2.56168	3.61056	0.0666468	0.623941	Nonsignificant
106	hsa-miR-6833-5p	-1.24136	2.65854	4.96519	0.0684609	0.634878	Nonsignificant
107	hsa-miR-6876-5p	0.769345	2.44946	3.41995	0.0696759	0.640106	Nonsignificant
108	hsa-miR-6821-5p	1.24569	2.72997	4.04835	0.0708877	0.644514	Nonsignificant
109	hsa-miR-502-5p	1.04389	2.42356	6.12828	0.071467	0.644514	Nonsignificant
110	hsa-miR-1260b	0.60837	5.06385	3.24516	0.0746803	0.664818	Nonsignificant
111	hsa-miR-365b-5p	-1.01741	2.41278	5.21609	0.075071	0.664818	Nonsignificant
112	hsa-miR-125b-2-3p	-0.671113	3.87191	3.21363	0.0760828	0.667762	Nonsignificant
113	hsa-miR-4657	0.764883	2.36325	6.36182	0.0769202	0.669138	Nonsignificant
114	hsa-miR-4646-5p	-0.814353	3.24632	3.14387	0.0792898	0.6837	Nonsignificant
115	hsa-miR-1294	0.568857	5.94996	3.1192	0.080459	0.68741	Nonsignificant
116	hsa-miR-206	-1.02605	8.40829	3.13118	0.0820702	0.68741	Nonsignificant
117	hsa-miR-6857-3p	0.898417	2.40957	6.34524	0.0827858	0.68741	Nonsignificant
118	hsa-miR-550a-3-5p	0.901886	3.39928	3.04825	0.0839918	0.68741	Nonsignificant
119	hsa-miR-335-5p	0.465872	12.125	3.03445	0.0846217	0.68741	Nonsignificant
120	hsa-miR-4664-3p	0.887784	2.42377	4.60826	0.0848439	0.68741	Nonsignificant
121	hsa-miR-6761-5p	1.20801	2.42432	5.57855	0.0856178	0.68741	Nonsignificant
122	hsa-miR-3138	1.0473	2.59283	3.01516	0.0856656	0.68741	Nonsignificant
123	hsa-miR-6791-3p	0.806142	2.46965	3.24886	0.0868238	0.68741	Nonsignificant
124	hsa-miR-576-3p	0.834841	3.54167	2.9873	0.0870393	0.68741	Nonsignificant
125	hsa-miR-6501-3p	0.640848	2.40324	2.98541	0.0874123	0.68741	Nonsignificant
126	hsa-miR-92b-5p	0.557666	4.84851	2.91772	0.0907467	0.705256	Nonsignificant
127	hsa-miR-23b-5p	0.755905	3.45759	2.92644	0.0911165	0.705256	Nonsignificant
128	hsa-miR-217-5p	-1.03592	2.88684	2.9015	0.0920433	0.706863	Nonsignificant
129	hsa-miR-4766-3p	-0.865181	2.52912	3.11602	0.094375	0.719152	Nonsignificant
130	hsa-miR-122b-5p	1.03763	2.67575	2.83741	0.0953449	0.720954	Nonsignificant
131	hsa-miR-212-3p	0.514007	2.4135	2.81898	0.0974342	0.721207	Nonsignificant
132	hsa-miR-1237-3p	0.838414	2.40147	5.3309	0.0978989	0.721207	Nonsignificant
133	hsa-miR-483-5p	-0.938518	12.4922	2.82849	0.0979944	0.721207	Nonsignificant
134	hsa-miR-4773	0.951844	2.449	4.72386	0.0983131	0.721207	Nonsignificant
135	hsa-miR-496	0.840816	2.81615	2.77066	0.0992353	0.72258	Nonsignificant
136	hsa-miR-2277-5p	0.569436	2.42931	4.0702	0.101348	0.731296	Nonsignificant
137	hsa-miR-4742-3p	-0.689408	3.83911	2.73944	0.10192	0.731296	Nonsignificant
138	hsa-miR-561-5p	0.7217	2.48729	2.67636	0.105091	0.74264	Nonsignificant
139	hsa-miR-1197	0.988825	2.48555	3.6041	0.105974	0.74264	Nonsignificant
140	hsa-miR-6859-5p	0.80141	2.65621	2.7043	0.106288	0.74264	Nonsignificant
141	hsa-miR-143-3p	-0.441545	12.5958	2.65317	0.106523	0.74264	Nonsignificant
142	hsa-miR-429	-0.795026	4.39652	2.62537	0.10881	0.74515	Nonsignificant
143	hsa-miR-664b-3p	0.846658	2.99452	2.60916	0.109432	0.74515	Nonsignificant
144	hsa-miR-1227-3p	0.909769	2.35045	5.66718	0.109852	0.74515	Nonsignificant
145	hsa-miR-214-3p	-0.633374	4.26908	2.59504	0.110384	0.74515	Nonsignificant
146	hsa-miR-129-2-3p	0.318141	2.5923	2.61133	0.110673	0.74515	Nonsignificant
147	hsa-miR-1537-3p	0.704058	3.46944	2.55244	0.113313	0.757733	Nonsignificant
148	hsa-miR-3136-5p	-0.830171	2.65044	2.52357	0.115347	0.75998	Nonsignificant
149	hsa-miR-23a-5p	0.807676	2.93316	2.52176	0.115541	0.75998	Nonsignificant
150	hsa-miR-584-3p	1.02883	2.54624	2.55072	0.116011	0.75998	Nonsignificant
151	hsa-miR-4446-3p	0.665525	4.43186	2.5041	0.116742	0.75998	Nonsignificant
152	hsa-miR-1229-3p	0.422051	2.65177	2.50833	0.121029	0.777748	Nonsignificant
153	hsa-let-7d-3p	0.378101	8.43974	2.44067	0.121418	0.777748	Nonsignificant
154	hsa-miR-2355-3p	0.704283	3.66667	2.43503	0.121845	0.777748	Nonsignificant
155	hsa-miR-99a-5p	-0.436657	8.96481	2.40995	0.123759	0.783464	Nonsignificant
156	hsa-miR-299-5p	-0.839223	3.13349	2.40302	0.124334	0.783464	Nonsignificant
157	hsa-miR-1270	-0.652035	4.00252	2.38327	0.125833	0.783915	Nonsignificant
158	hsa-miR-4701-5p	0.835739	2.40798	4.56869	0.126687	0.783915	Nonsignificant
159	hsa-miR-423-5p	0.351813	14.7573	2.37102	0.126798	0.783915	Nonsignificant
160	hsa-miR-5006-3p	0.612464	2.40906	4.22992	0.128895	0.791481	Nonsignificant
161	hsa-miR-6788-5p	1.25669	2.4219	8.78279	0.129632	0.791481	Nonsignificant
162	hsa-miR-7851-3p	0.832585	2.44504	3.92671	0.134246	0.814592	Nonsignificant
163	hsa-miR-2277-3p	0.713028	2.57107	3.02099	0.136831	0.823745	Nonsignificant
164	hsa-miR-374a-3p	-0.556961	4.18362	2.24269	0.13743	0.823745	Nonsignificant
165	hsa-miR-6777-5p	-0.962971	2.40841	4.14374	0.138921	0.825353	Nonsignificant
166	hsa-miR-545-5p	-0.936239	2.55303	2.81822	0.139652	0.825353	Nonsignificant
167	hsa-miR-6131	-0.747781	3.20495	2.21747	0.140491	0.825353	Nonsignificant
168	hsa-miR-592	0.779729	2.45185	3.13236	0.142377	0.825353	Nonsignificant
169	hsa-miR-615-3p	-0.840108	2.95245	2.18208	0.142801	0.825353	Nonsignificant
170	hsa-miR-1-3p	-0.787684	8.5542	2.1918	0.144139	0.825353	Nonsignificant
171	hsa-miR-324-3p	0.479868	5.13431	2.14264	0.146425	0.825353	Nonsignificant
172	hsa-miR-4753-5p	1.04714	2.64553	3.37155	0.146704	0.825353	Nonsignificant
173	hsa-miR-374b-3p	0.67093	3.36506	2.13774	0.146882	0.825353	Nonsignificant
174	hsa-miR-214-5p	-1.20036	2.64761	3.50185	0.147352	0.825353	Nonsignificant
175	hsa-miR-412-5p	0.715007	2.64827	2.12326	0.148309	0.825353	Nonsignificant
176	hsa-miR-2276-3p	0.771954	3.17605	2.76105	0.148445	0.825353	Nonsignificant
177	hsa-miR-4710	0.574288	4.35322	2.11935	0.148614	0.825353	Nonsignificant
178	hsa-miR-4645-3p	0.760144	2.5913	2.47926	0.150797	0.832353	Nonsignificant
179	hsa-miR-4747-5p	0.619071	2.49507	2.45439	0.152314	0.832353	Nonsignificant
180	hsa-miR-99a-3p	-0.673724	3.10041	2.07909	0.152487	0.832353	Nonsignificant
181	hsa-miR-518b	-0.942095	2.74918	2.06595	0.153776	0.832353	Nonsignificant
182	hsa-miR-3149	0.517902	2.39209	3.22886	0.156753	0.832353	Nonsignificant
183	hsa-miR-132-5p	-0.874186	2.65477	2.51075	0.156957	0.832353	Nonsignificant
184	hsa-miR-3173-5p	0.621195	3.35445	2.03009	0.157358	0.832353	Nonsignificant
185	hsa-miR-411-3p	0.546882	2.41779	2.0149	0.158969	0.832353	Nonsignificant
186	hsa-miR-371b-5p	0.621208	2.36293	2.52493	0.160189	0.832353	Nonsignificant
187	hsa-miR-330-3p	0.616909	3.67401	1.99567	0.160887	0.832353	Nonsignificant
188	hsa-miR-624-5p	0.74122	2.68616	2.44003	0.161503	0.832353	Nonsignificant
189	hsa-miR-204-3p	0.858693	4.26991	2.00065	0.1617	0.832353	Nonsignificant
190	hsa-miR-7151-3p	-0.794879	3.18882	1.99167	0.161755	0.832353	Nonsignificant
191	hsa-miR-885-5p	0.775206	4.23703	1.98332	0.163503	0.832353	Nonsignificant
192	hsa-miR-4508	-0.493748	10.5921	1.9826	0.163578	0.832353	Nonsignificant
193	hsa-miR-3613-3p	-0.688624	2.92003	1.95451	0.165228	0.832353	Nonsignificant
194	hsa-miR-6741-3p	0.942202	2.82561	2.99988	0.166218	0.832353	Nonsignificant
195	hsa-miR-3682-3p	-0.643315	2.89668	1.9367	0.167148	0.832353	Nonsignificant
196	hsa-miR-186-3p	0.648128	2.62586	1.94237	0.167372	0.832353	Nonsignificant
197	hsa-miR-12135	0.679399	2.67576	1.9339	0.167516	0.832353	Nonsignificant
198	hsa-miR-7113-5p	0.391863	2.45888	2.8555	0.168137	0.832353	Nonsignificant
199	hsa-miR-6793-3p	0.751001	2.38889	4.57793	0.168503	0.832353	Nonsignificant
200	hsa-miR-5003-3p	0.767988	2.37255	3.89013	0.169652	0.833839	Nonsignificant
201	hsa-miR-126-3p	-0.298102	14.7979	1.89931	0.171264	0.837576	Nonsignificant
202	hsa-miR-4477b	0.798337	2.40788	3.25656	0.173594	0.838458	Nonsignificant
203	hsa-miR-937-3p	1.09839	2.41315	4.63134	0.173594	0.838458	Nonsignificant
204	hsa-miR-548c-5p	-0.531746	3.97906	1.86676	0.174944	0.838458	Nonsignificant
205	hsa-miR-98-3p	-0.649242	2.96059	1.86503	0.175141	0.838458	Nonsignificant
206	hsa-miR-6764-5p	0.583635	2.47826	2.03027	0.176232	0.838458	Nonsignificant
207	hsa-miR-378a-5p	0.593228	3.3104	1.85232	0.176669	0.838458	Nonsignificant
208	hsa-miR-548an	0.67719	2.50506	2.40786	0.177415	0.838458	Nonsignificant
209	hsa-miR-450a-1-3p	0.727889	2.60765	2.02354	0.17901	0.839239	Nonsignificant
210	hsa-miR-6820-5p	0.557867	2.37665	2.91769	0.179288	0.839239	Nonsignificant
211	hsa-miR-873-3p	0.729957	2.68333	1.81846	0.180638	0.840306	Nonsignificant
212	hsa-miR-3065-3p	0.631842	2.6747	1.79976	0.182876	0.840306	Nonsignificant
213	hsa-miR-551b-3p	0.69685	2.76306	1.79323	0.183601	0.840306	Nonsignificant
214	hsa-miR-5585-3p	-1.4407	2.53107	4.6829	0.184793	0.840306	Nonsignificant
215	hsa-miR-148b-3p	0.364258	10.0255	1.78163	0.185012	0.840306	Nonsignificant
216	hsa-miR-127-5p	0.691589	3.0814	1.77655	0.185698	0.840306	Nonsignificant
217	hsa-miR-181b-3p	0.827283	2.45712	3.22373	0.186267	0.840306	Nonsignificant
218	hsa-miR-195-5p	-0.355191	7.21316	1.77069	0.186355	0.840306	Nonsignificant
219	hsa-miR-200b-3p	-0.713824	4.92478	1.75707	0.188657	0.846801	Nonsignificant
220	hsa-miR-3620-5p	0.919189	2.5346	3.06189	0.191082	0.847028	Nonsignificant
221	hsa-miR-193b-3p	-0.707824	2.9398	1.73109	0.191312	0.847028	Nonsignificant
222	hsa-miR-30b-5p	-0.432128	5.66366	1.7289	0.191591	0.847028	Nonsignificant
223	hsa-miR-10527-5p	0.492708	4.09762	1.72449	0.192154	0.847028	Nonsignificant
224	hsa-miR-340-3p	-0.767599	2.99821	2.59562	0.195978	0.86003	Nonsignificant
225	hsa-miR-3154	-0.740642	3.26441	1.69435	0.196861	0.860063	Nonsignificant
226	hsa-miR-1268b	-0.673831	3.02403	1.67893	0.198081	0.861566	Nonsignificant
227	hsa-miR-6826-5p	0.256597	2.54303	1.67366	0.199044	0.861856	Nonsignificant
228	hsa-miR-497-5p	-0.458682	5.39006	1.66526	0.199902	0.861856	Nonsignificant
229	hsa-miR-3194-5p	0.472844	2.38397	3.79748	0.200922	0.862473	Nonsignificant
230	hsa-miR-320a-3p	0.29747	13.6813	1.64169	0.203088	0.864492	Nonsignificant
231	hsa-miR-4422	0.708434	2.50094	3.176	0.204258	0.864492	Nonsignificant
232	hsa-miR-765	0.550093	2.5995	1.63116	0.204593	0.864492	Nonsignificant
233	hsa-miR-7110-3p	0.548418	2.4384	2.2779	0.205572	0.864492	Nonsignificant
234	hsa-miR-6741-5p	0.519806	3.62749	1.62205	0.205789	0.864492	Nonsignificant
235	hsa-miR-409-5p	0.63164	3.36662	1.56418	0.214104	0.895592	Nonsignificant
236	hsa-miR-31-5p	0.615777	4.28712	1.55652	0.215713	0.8985	Nonsignificant
237	hsa-miR-1306-5p	0.418729	5.29763	1.54203	0.217251	0.901086	Nonsignificant
238	hsa-miR-664a-5p	0.315546	7.41537	1.53437	0.218388	0.901996	Nonsignificant
239	hsa-miR-2110	0.327689	7.18081	1.52489	0.219806	0.904054	Nonsignificant
240	hsa-miR-375-3p	0.484037	7.44879	1.52681	0.220757	0.904182	Nonsignificant
241	hsa-miR-544b	0.376051	2.40945	2.32247	0.225017	0.911596	Nonsignificant
242	hsa-miR-671-3p	0.443953	4.6193	1.49025	0.225079	0.911596	Nonsignificant
243	hsa-miR-190a-5p	-0.393878	7.33973	1.48794	0.225435	0.911596	Nonsignificant
244	hsa-miR-337-5p	0.566058	3.69362	1.47647	0.227278	0.911596	Nonsignificant
245	hsa-miR-548d-5p	0.533248	3.15081	1.47507	0.227438	0.911596	Nonsignificant
246	hsa-miR-3680-5p	0.443184	2.34128	3.06171	0.228131	0.911596	Nonsignificant
247	hsa-miR-4503	0.632527	2.56411	1.81088	0.229202	0.912169	Nonsignificant
248	hsa-miR-3960	-0.522716	9.22997	1.4554	0.232333	0.919345	Nonsignificant
249	hsa-miR-18b-5p	-0.58291	2.84898	1.43436	0.233916	0.919345	Nonsignificant
250	hsa-miR-6511a-3p	0.509167	3.00703	1.42565	0.23533	0.919345	Nonsignificant
251	hsa-miR-760	0.459402	4.48872	1.42457	0.235506	0.919345	Nonsignificant
252	hsa-miR-125b-1-3p	-0.527979	3.13775	1.4235	0.235682	0.919345	Nonsignificant
253	hsa-miR-590-3p	-0.34967	5.85019	1.40353	0.238971	0.928491	Nonsignificant
254	hsa-miR-378a-3p	0.284957	8.67614	1.3884	0.241501	0.934628	Nonsignificant
255	hsa-miR-5187-5p	0.469359	4.60133	1.37918	0.243059	0.93697	Nonsignificant
256	hsa-miR-30a-3p	-0.311538	7.88747	1.36155	0.246074	0.944886	Nonsignificant
257	hsa-miR-106a-3p	0.496803	2.40176	1.6702	0.247707	0.947457	Nonsignificant
258	hsa-miR-6842-3p	0.460657	3.68841	1.32884	0.251789	0.959336	Nonsignificant
259	hsa-miR-584-5p	0.342418	9.65549	1.30799	0.255518	0.969783	Nonsignificant
260	hsa-miR-4766-5p	-0.915119	2.45142	3.56713	0.257763	0.97365	Nonsignificant
261	hsa-miR-6843-3p	0.521992	2.46008	1.83495	0.258665	0.97365	Nonsignificant
262	hsa-miR-33a-3p	0.490633	2.43	1.99943	0.260474	0.97365	Nonsignificant
263	hsa-miR-26a-2-3p	0.728041	2.90344	1.77717	0.260551	0.97365	Nonsignificant
264	hsa-miR-548aw	0.441359	2.42297	1.2691	0.263437	0.97365	Nonsignificant
265	hsa-miR-483-3p	-0.66238	6.60681	1.27408	0.263617	0.97365	Nonsignificant
266	hsa-miR-493-5p	-0.482914	4.94497	1.26208	0.264291	0.97365	Nonsignificant
267	hsa-miR-744-3p	0.306327	2.45103	1.79082	0.265526	0.97365	Nonsignificant
268	hsa-miR-149-5p	-0.720587	3.73562	1.25739	0.266409	0.97365	Nonsignificant
269	hsa-miR-378h	0.382404	2.47923	1.99943	0.266801	0.97365	Nonsignificant
270	hsa-miR-877-5p	0.351808	8.06261	1.23988	0.268192	0.97365	Nonsignificant
271	hsa-miR-3129-5p	0.281744	2.50207	1.57972	0.272042	0.97365	Nonsignificant
272	hsa-miR-203a-3p	-0.531714	5.655	1.2218	0.272228	0.97365	Nonsignificant
273	hsa-miR-6529-5p	0.738124	2.58764	1.23348	0.272329	0.97365	Nonsignificant
274	hsa-miR-4660	0.367871	2.5498	1.20903	0.274247	0.97365	Nonsignificant
275	hsa-miR-92b-3p	0.325171	7.57668	1.20069	0.275844	0.97365	Nonsignificant
276	hsa-miR-505-5p	0.340248	6.41096	1.19653	0.276673	0.97365	Nonsignificant
277	hsa-miR-2115-3p	0.500737	2.67704	1.1879	0.2784	0.97365	Nonsignificant
278	hsa-miR-628-3p	0.322408	7.14361	1.18506	0.278973	0.97365	Nonsignificant
279	hsa-miR-6783-3p	-0.566957	2.53499	1.29217	0.279644	0.97365	Nonsignificant
280	hsa-miR-6802-5p	0.383502	2.4877	1.17958	0.280135	0.97365	Nonsignificant
281	hsa-miR-3127-5p	0.501612	3.20178	1.1747	0.281071	0.97365	Nonsignificant
282	hsa-miR-4433b-3p	0.443527	7.14908	1.17653	0.281772	0.97365	Nonsignificant
283	hsa-miR-431-3p	-0.780249	2.7116	1.7106	0.282546	0.97365	Nonsignificant
284	hsa-miR-20a-5p	0.3274	10.733	1.16554	0.283163	0.97365	Nonsignificant
285	hsa-miR-6881-3p	0.0980569	2.44039	1.50983	0.283343	0.97365	Nonsignificant
286	hsa-miR-92a-3p	0.369682	15.1433	1.16967	0.283401	0.97365	Nonsignificant
287	hsa-miR-299-3p	0.569589	3.11964	1.14545	0.287107	0.97365	Nonsignificant
288	hsa-miR-187-3p	0.506772	3.07321	1.13167	0.290009	0.97365	Nonsignificant
289	hsa-miR-197-3p	0.279927	7.68703	1.12936	0.290498	0.97365	Nonsignificant
290	hsa-miR-27a-5p	0.455909	3.91857	1.12781	0.290827	0.97365	Nonsignificant
291	hsa-miR-495-5p	0.402883	2.38064	1.66715	0.293024	0.97365	Nonsignificant
292	hsa-miR-136-5p	0.456368	4.19873	1.11375	0.293839	0.97365	Nonsignificant
293	hsa-miR-215-5p	-0.332664	6.91525	1.10428	0.295889	0.97365	Nonsignificant
294	hsa-miR-6129	0.433504	2.44115	1.16784	0.297846	0.97365	Nonsignificant
295	hsa-miR-5584-5p	0.372157	2.56055	1.0918	0.29867	0.97365	Nonsignificant
296	hsa-miR-3615	0.344962	8.49904	1.08929	0.299501	0.97365	Nonsignificant
297	hsa-miR-589-3p	0.386998	2.55198	1.21093	0.300344	0.97365	Nonsignificant
298	hsa-miR-1303	0.590169	3.00524	1.32545	0.300923	0.97365	Nonsignificant
299	hsa-miR-8485	0.115986	2.4037	1.83812	0.30245	0.97365	Nonsignificant
300	hsa-miR-454-3p	-0.284541	7.65603	1.06384	0.304856	0.97365	Nonsignificant
301	hsa-miR-4658	0.0121309	2.37771	2.30809	0.305271	0.97365	Nonsignificant
302	hsa-miR-548ar-3p	0.526438	2.38876	2.68842	0.305278	0.97365	Nonsignificant
303	hsa-miR-376a-3p	0.341988	7.31726	1.06118	0.305457	0.97365	Nonsignificant
304	hsa-miR-6819-3p	-0.668906	2.39134	2.34363	0.305778	0.97365	Nonsignificant
305	hsa-miR-450a-2-3p	0.511774	2.58758	1.0473	0.308624	0.97365	Nonsignificant
306	hsa-miR-5698	0.397856	2.75539	1.04384	0.309474	0.97365	Nonsignificant
307	hsa-miR-7847-3p	-0.611243	2.71929	1.04229	0.30978	0.97365	Nonsignificant
308	hsa-miR-629-5p	0.290325	9.22467	1.03757	0.310871	0.97365	Nonsignificant
309	hsa-miR-15b-5p	0.268855	9.60172	1.03528	0.311402	0.97365	Nonsignificant
310	hsa-miR-4746-5p	0.701656	2.58566	2.60164	0.311737	0.97365	Nonsignificant
311	hsa-miR-6763-5p	0.436144	2.99493	1.02738	0.313247	0.97365	Nonsignificant
312	hsa-miR-202-3p	-0.55376	3.60864	1.02604	0.314057	0.97365	Nonsignificant
313	hsa-miR-548k	0.527543	3.46532	1.54723	0.314908	0.97365	Nonsignificant
314	hsa-miR-548c-3p	0.727036	2.48181	2.40975	0.315376	0.97365	Nonsignificant
315	hsa-miR-4655-5p	0.282123	2.4773	1.0147	0.316287	0.97365	Nonsignificant
316	hsa-miR-548i	0.25577	2.39833	2.28557	0.316513	0.97365	Nonsignificant
317	hsa-miR-30d-3p	0.346633	4.13643	1.0131	0.316615	0.97365	Nonsignificant
318	hsa-miR-129-5p	-0.468581	4.11005	1.00834	0.317828	0.97365	Nonsignificant
319	hsa-miR-652-3p	0.324497	8.8936	1.00326	0.319233	0.97365	Nonsignificant
320	hsa-miR-1236-5p	-0.508988	2.51228	1.00082	0.319552	0.97365	Nonsignificant
321	hsa-let-7a-3p	-0.343716	4.31268	0.997499	0.320352	0.97365	Nonsignificant
322	hsa-miR-548n	0.445672	2.94252	0.977937	0.325121	0.97365	Nonsignificant
323	hsa-miR-25-5p	0.367594	4.62053	0.9723	0.326512	0.97365	Nonsignificant
324	hsa-miR-190b-5p	-0.505395	5.49744	0.977326	0.326517	0.97365	Nonsignificant
325	hsa-miR-124-5p	0.653856	2.89628	0.976129	0.328611	0.97365	Nonsignificant
326	hsa-miR-500b-5p	0.391217	2.61968	1.82471	0.329961	0.97365	Nonsignificant
327	hsa-miR-4676-3p	0.52182	2.41442	1.6299	0.330496	0.97365	Nonsignificant
328	hsa-miR-708-5p	-0.663798	3.9271	0.961299	0.330504	0.97365	Nonsignificant
329	hsa-miR-342-5p	0.382591	4.22098	0.942811	0.333924	0.97365	Nonsignificant
330	hsa-miR-494-3p	0.364868	4.66671	0.942103	0.334104	0.97365	Nonsignificant
331	hsa-let-7e-5p	-0.232578	10.2005	0.939268	0.334829	0.97365	Nonsignificant
332	hsa-miR-425-3p	0.286376	7.22397	0.934804	0.335975	0.97365	Nonsignificant
333	hsa-miR-6736-5p	-0.113323	2.41798	0.912358	0.342078	0.97365	Nonsignificant
334	hsa-miR-3187-3p	0.356616	3.84706	0.910322	0.342354	0.97365	Nonsignificant
335	hsa-miR-494-5p	0.180699	2.40844	1.66965	0.342706	0.97365	Nonsignificant
336	hsa-miR-517c-3p	0.0267342	2.85184	0.925504	0.343917	0.97365	Nonsignificant
337	hsa-miR-18a-3p	-0.41348	4.48273	0.898856	0.345398	0.97365	Nonsignificant
338	hsa-miR-320e	-0.373336	3.63932	0.888382	0.348212	0.97365	Nonsignificant
339	hsa-miR-6751-5p	0.359851	2.46171	2.27497	0.350273	0.97365	Nonsignificant
340	hsa-miR-1273h-3p	0.399364	3.87797	0.876647	0.351401	0.97365	Nonsignificant
341	hsa-miR-19a-3p	-0.323166	6.17762	0.876604	0.351413	0.97365	Nonsignificant
342	hsa-miR-140-5p	-0.275218	6.63911	0.876286	0.3515	0.97365	Nonsignificant
343	hsa-miR-4497	-0.5238	4.42953	0.876254	0.35212	0.97365	Nonsignificant
344	hsa-miR-138-1-3p	-0.627803	2.46331	1.13587	0.352723	0.97365	Nonsignificant
345	hsa-miR-1268a	0.418616	4.95086	0.870542	0.35321	0.97365	Nonsignificant
346	hsa-miR-4488	-0.394319	5.26655	0.868672	0.353609	0.97365	Nonsignificant
347	hsa-miR-5010-3p	-0.383598	3.42378	0.867047	0.35404	0.97365	Nonsignificant
348	hsa-miR-539-3p	0.338272	2.69504	0.86904	0.354137	0.97365	Nonsignificant
349	hsa-miR-145-5p	-0.316924	6.91398	0.865459	0.35448	0.97365	Nonsignificant
350	hsa-miR-1304-3p	0.306456	5.12342	0.86514	0.354568	0.97365	Nonsignificant
351	hsa-miR-3913-5p	0.373982	3.59721	0.86118	0.355667	0.97365	Nonsignificant
352	hsa-miR-486-5p	0.311674	16.5218	0.864563	0.355851	0.97365	Nonsignificant
353	hsa-miR-6779-5p	0.443722	2.54919	1.04085	0.357765	0.97365	Nonsignificant
354	hsa-miR-6515-5p	0.366717	2.96777	0.849291	0.358994	0.97365	Nonsignificant
355	hsa-miR-9-5p	0.532515	9.26972	0.850942	0.360093	0.97365	Nonsignificant
356	hsa-miR-4433a-5p	-0.423132	2.43139	0.836172	0.363314	0.97365	Nonsignificant
357	hsa-miR-6758-5p	-0.0394822	2.44743	1.19659	0.364616	0.97365	Nonsignificant
358	hsa-miR-221-5p	-0.369788	3.95821	0.828656	0.364874	0.97365	Nonsignificant
359	hsa-miR-4433a-3p	0.583275	2.75115	0.923543	0.36606	0.97365	Nonsignificant
360	hsa-miR-505-3p	-0.373066	3.9072	0.818709	0.367756	0.97365	Nonsignificant
361	hsa-miR-33b-5p	0.601019	2.55644	1.64042	0.368455	0.97365	Nonsignificant
362	hsa-miR-5001-3p	-0.454716	2.96069	0.815994	0.368548	0.97365	Nonsignificant
363	hsa-miR-501-3p	0.293934	6.26817	0.813524	0.369271	0.97365	Nonsignificant
364	hsa-miR-548ay-5p	0.379941	3.57058	0.810454	0.370172	0.97365	Nonsignificant
365	hsa-miR-3141	0.372847	2.6767	0.810383	0.370193	0.97365	Nonsignificant
366	hsa-miR-6749-3p	0.477729	2.46152	1.13454	0.37076	0.97365	Nonsignificant
367	hsa-miR-7706	0.328364	3.74201	0.805153	0.371735	0.97365	Nonsignificant
368	hsa-miR-4662a-5p	0.476457	3.09031	0.802223	0.373187	0.97365	Nonsignificant
369	hsa-miR-6879-3p	0.526526	2.37706	2.05856	0.374476	0.97365	Nonsignificant
370	hsa-miR-22-3p	0.298633	9.09086	0.795906	0.37492	0.97365	Nonsignificant
371	hsa-miR-616-3p	0.392733	2.93663	0.788232	0.376788	0.97365	Nonsignificant
372	hsa-miR-130a-3p	0.274338	9.921	0.788308	0.376886	0.97365	Nonsignificant
373	hsa-miR-12136	0.559733	7.00743	0.791472	0.377317	0.97365	Nonsignificant
374	hsa-miR-1250-5p	0.351349	3.43148	0.780517	0.379125	0.97365	Nonsignificant
375	hsa-miR-450b-5p	0.290743	5.38574	0.773891	0.381148	0.97365	Nonsignificant
376	hsa-miR-32-3p	0.321445	5.65867	0.766579	0.383398	0.97365	Nonsignificant
377	hsa-miR-3163	0.696409	2.6252	2.02664	0.383771	0.97365	Nonsignificant
378	hsa-miR-532-3p	0.275852	5.87788	0.765244	0.383811	0.97365	Nonsignificant
379	hsa-miR-6800-5p	-0.431047	2.52358	0.758432	0.385928	0.97365	Nonsignificant
380	hsa-miR-26b-3p	0.327115	4.28403	0.752511	0.387781	0.97365	Nonsignificant
381	hsa-miR-1260a	0.298877	4.37861	0.750546	0.388399	0.97365	Nonsignificant
382	hsa-miR-642a-5p	0.420661	2.76686	0.745636	0.38995	0.97365	Nonsignificant
383	hsa-miR-410-3p	-0.703358	2.46664	2.03355	0.390493	0.97365	Nonsignificant
384	hsa-miR-518a-3p	-0.907998	2.4696	1.9869	0.390769	0.97365	Nonsignificant
385	hsa-miR-29c-5p	-0.290289	5.35248	0.742703	0.39088	0.97365	Nonsignificant
386	hsa-miR-570-3p	0.297315	2.81699	0.742208	0.39108	0.97365	Nonsignificant
387	hsa-miR-671-5p	0.239204	6.29935	0.741009	0.391419	0.97365	Nonsignificant
388	hsa-miR-28-3p	0.211842	9.08323	0.739498	0.3919	0.97365	Nonsignificant
389	hsa-miR-7977	0.413696	3.122	0.739272	0.391972	0.97365	Nonsignificant
390	hsa-miR-6881-5p	-0.444426	2.75076	0.73915	0.392011	0.97365	Nonsignificant
391	hsa-miR-744-5p	0.249123	9.38064	0.735215	0.39327	0.97365	Nonsignificant
392	hsa-miR-548at-5p	-0.43	3.11631	0.733367	0.393863	0.97365	Nonsignificant
393	hsa-miR-377-3p	-0.612015	3.31303	1.62525	0.3945	0.97365	Nonsignificant
394	hsa-miR-30b-3p	0.770635	3.65702	2.77254	0.39459	0.97365	Nonsignificant
395	hsa-miR-6799-5p	0.457781	2.52078	1.53786	0.394732	0.97365	Nonsignificant
396	hsa-miR-4677-5p	0.338757	2.44385	0.956676	0.399064	0.97365	Nonsignificant
397	hsa-miR-664b-5p	-0.322331	3.97829	0.715266	0.399742	0.97365	Nonsignificant
398	hsa-miR-3679-5p	0.296753	5.51028	0.715075	0.399804	0.97365	Nonsignificant
399	hsa-miR-1249-3p	0.36688	3.60798	0.712953	0.400502	0.97365	Nonsignificant
400	hsa-miR-32-5p	0.239408	8.22816	0.71085	0.401195	0.97365	Nonsignificant
401	hsa-miR-144-5p	-0.286379	7.03692	0.709362	0.401687	0.97365	Nonsignificant
402	hsa-miR-766-3p	0.335503	4.33895	0.706512	0.402631	0.97365	Nonsignificant
403	hsa-miR-548ac	0.467682	2.46238	1.34901	0.403229	0.97365	Nonsignificant
404	hsa-miR-4732-3p	-0.344083	4.86555	0.693505	0.40698	0.97365	Nonsignificant
405	hsa-miR-130b-5p	0.345649	4.25931	0.691722	0.407582	0.97365	Nonsignificant
406	hsa-miR-1283	-0.00913777	2.84951	0.691206	0.407932	0.97365	Nonsignificant
407	hsa-miR-4440	0.21996	2.52031	0.823475	0.408555	0.97365	Nonsignificant
408	hsa-miR-1226-3p	0.380245	3.25982	0.686162	0.409466	0.97365	Nonsignificant
409	hsa-miR-1271-5p	0.381731	2.84093	0.685942	0.409541	0.97365	Nonsignificant
410	hsa-miR-486-3p	0.270551	7.60637	0.682148	0.41091	0.97365	Nonsignificant
411	hsa-miR-362-5p	0.33902	3.71892	0.670273	0.414924	0.97365	Nonsignificant
412	hsa-miR-6817-3p	0.580799	2.36683	1.71892	0.415979	0.97365	Nonsignificant
413	hsa-miR-548ax	-0.379766	3.90764	0.665777	0.416488	0.97365	Nonsignificant
414	hsa-miR-3614-5p	0.37388	2.89323	0.732143	0.416683	0.97365	Nonsignificant
415	hsa-miR-185-5p	0.225518	13.1431	0.664112	0.417069	0.97365	Nonsignificant
416	hsa-miR-676-3p	-0.394583	2.89604	0.658665	0.41898	0.97365	Nonsignificant
417	hsa-miR-181a-3p	0.296806	4.88032	0.652582	0.421129	0.97365	Nonsignificant
418	hsa-miR-509-3p	-0.77032	2.82993	1.82892	0.422488	0.97365	Nonsignificant
419	hsa-miR-99b-3p	-0.318917	4.10186	0.648106	0.422721	0.97365	Nonsignificant
420	hsa-miR-5090	0.420223	2.42107	1.50249	0.423793	0.97365	Nonsignificant
421	hsa-miR-544a	0.330827	2.56007	0.641026	0.425773	0.97365	Nonsignificant
422	hsa-miR-1307-5p	0.251197	6.62547	0.63835	0.426223	0.97365	Nonsignificant
423	hsa-miR-944	0.189971	2.48049	0.636645	0.426942	0.97365	Nonsignificant
424	hsa-miR-145-3p	-0.270946	4.53335	0.633702	0.427906	0.97365	Nonsignificant
425	hsa-miR-188-5p	0.386643	3.36793	0.632953	0.428179	0.97365	Nonsignificant
426	hsa-miR-548w	0.492877	2.42618	1.63736	0.428469	0.97365	Nonsignificant
427	hsa-miR-1255b-5p	-0.286684	5.24661	0.629579	0.429408	0.97365	Nonsignificant
428	hsa-miR-320d	-0.210383	9.16636	0.625696	0.43083	0.97365	Nonsignificant
429	hsa-miR-3620-3p	0.256995	2.57562	0.625633	0.430853	0.97365	Nonsignificant
430	hsa-miR-508-3p	-0.677389	2.91842	0.621591	0.432613	0.97365	Nonsignificant
431	hsa-miR-4492	-0.397545	4.0678	0.618842	0.433463	0.97365	Nonsignificant
432	hsa-miR-518f-3p	-0.262537	2.63	0.614431	0.435207	0.97365	Nonsignificant
433	hsa-miR-7704	0.384945	4.67485	0.613162	0.436032	0.97365	Nonsignificant
434	hsa-miR-4725-3p	0.365224	2.39682	1.51395	0.436467	0.97365	Nonsignificant
435	hsa-miR-133b	-0.647009	2.44109	1.42119	0.437835	0.97365	Nonsignificant
436	hsa-miR-222-3p	-0.238467	6.79652	0.606109	0.438114	0.97365	Nonsignificant
437	hsa-miR-4785	-0.579803	2.59089	1.40683	0.440132	0.97365	Nonsignificant
438	hsa-miR-34c-3p	-0.186579	2.70105	0.600489	0.440401	0.97365	Nonsignificant
439	hsa-miR-125a-3p	0.277694	5.14596	0.598498	0.440996	0.97365	Nonsignificant
440	hsa-miR-301b-3p	0.110583	2.68049	0.598558	0.441011	0.97365	Nonsignificant
441	hsa-miR-590-5p	-0.39917	2.99112	0.628747	0.441161	0.97365	Nonsignificant
442	hsa-miR-1224-5p	0.274072	4.81129	0.59304	0.443081	0.97365	Nonsignificant
443	hsa-miR-301a-5p	0.598706	2.52879	1.61622	0.444686	0.97365	Nonsignificant
444	hsa-miR-4714-3p	0.367562	2.88818	0.588771	0.444722	0.97365	Nonsignificant
445	hsa-miR-4999-5p	-0.494131	2.68413	0.58665	0.445541	0.97365	Nonsignificant
446	hsa-miR-3613-5p	0.229083	8.31575	0.586319	0.445669	0.97365	Nonsignificant
447	hsa-miR-6833-3p	0.288466	2.4042	0.926295	0.446569	0.97365	Nonsignificant
448	hsa-miR-618	0.455009	2.85295	0.738482	0.446679	0.97365	Nonsignificant
449	hsa-miR-582-5p	0.197886	2.92159	0.679428	0.447366	0.97365	Nonsignificant
450	hsa-miR-3913-3p	0.567537	2.40579	1.51355	0.448654	0.97365	Nonsignificant
451	hsa-miR-100-5p	-0.216651	8.14963	0.578506	0.448707	0.97365	Nonsignificant
452	hsa-miR-330-5p	-0.394673	3.14022	0.586827	0.451609	0.97365	Nonsignificant
453	hsa-miR-138-5p	0.443833	4.13842	0.568445	0.453703	0.97365	Nonsignificant
454	hsa-miR-7854-3p	0.472942	2.51101	1.75172	0.454348	0.97365	Nonsignificant
455	hsa-miR-3200-3p	-0.380878	3.21751	0.563501	0.454634	0.97365	Nonsignificant
456	hsa-miR-6868-3p	0.346341	2.43978	1.13376	0.454864	0.97365	Nonsignificant
457	hsa-miR-3146	-0.378999	2.55747	0.562901	0.454874	0.97365	Nonsignificant
458	hsa-miR-4667-5p	-0.617319	2.5838	1.39424	0.455628	0.97365	Nonsignificant
459	hsa-miR-30e-3p	-0.183856	8.69479	0.560057	0.456012	0.97365	Nonsignificant
460	hsa-miR-619-5p	0.246428	2.73862	0.759308	0.456553	0.97365	Nonsignificant
461	hsa-miR-654-3p	-0.247813	5.95247	0.557461	0.457055	0.97365	Nonsignificant
462	hsa-miR-6509-5p	-0.267871	2.50061	0.641405	0.457694	0.97365	Nonsignificant
463	hsa-miR-935	-0.465797	2.68373	0.548463	0.4607	0.97365	Nonsignificant
464	hsa-miR-329-3p	0.344676	3.40186	0.548212	0.460802	0.97365	Nonsignificant
465	hsa-miR-219a-1-3p	-0.349926	2.41374	0.590338	0.462088	0.97365	Nonsignificant
466	hsa-miR-382-3p	0.329171	3.72997	0.542261	0.463239	0.97365	Nonsignificant
467	hsa-miR-331-5p	0.347542	2.99904	0.541974	0.463357	0.97365	Nonsignificant
468	hsa-miR-122-3p	0.431016	2.90576	0.710205	0.463549	0.97365	Nonsignificant
469	hsa-miR-7-1-3p	0.320529	3.54514	0.539017	0.464576	0.973729	Nonsignificant
470	hsa-miR-7-5p	0.202955	8.3317	0.532244	0.467388	0.976204	Nonsignificant
471	hsa-miR-551a	0.121442	2.88397	0.531478	0.467744	0.976204	Nonsignificant
472	hsa-miR-5193	0.375976	2.51586	0.524976	0.470436	0.976644	Nonsignificant
473	hsa-miR-3622a-5p	0.33665	2.43556	1.11788	0.470506	0.976644	Nonsignificant
474	hsa-miR-4659b-5p	0.115492	2.50762	0.523877	0.470935	0.976644	Nonsignificant
475	hsa-miR-625-3p	0.239193	6.99442	0.615826	0.471983	0.976757	Nonsignificant
476	hsa-miR-26b-5p	-0.162107	13.459	0.512685	0.475665	0.979652	Nonsignificant
477	hsa-miR-378d	0.326592	3.21715	0.511971	0.475972	0.979652	Nonsignificant
478	hsa-miR-545-3p	0.428196	2.61587	0.894204	0.476372	0.979652	Nonsignificant
479	hsa-miR-3605-5p	0.260988	4.83323	0.49986	0.481223	0.983166	Nonsignificant
480	hsa-miR-199b-5p	-0.258239	5.82381	0.496181	0.482838	0.983166	Nonsignificant
481	hsa-miR-504-5p	0.376096	2.66056	0.496897	0.482968	0.983166	Nonsignificant
482	hsa-miR-191-5p	0.193543	13.0789	0.495522	0.483128	0.983166	Nonsignificant
483	hsa-miR-5009-5p	0.384055	2.61617	1.07664	0.485752	0.983166	Nonsignificant
484	hsa-miR-6842-5p	0.0561348	2.80856	0.489476	0.485836	0.983166	Nonsignificant
485	hsa-miR-6516-5p	0.293561	3.6422	0.489106	0.485967	0.983166	Nonsignificant
486	hsa-miR-548az-5p	-0.584217	2.63057	1.03401	0.488803	0.983166	Nonsignificant
487	hsa-miR-6513-5p	0.151162	2.43199	0.844974	0.489751	0.983166	Nonsignificant
488	hsa-miR-6777-3p	0.468239	2.38825	1.62932	0.490447	0.983166	Nonsignificant
489	hsa-miR-19b-3p	-0.225546	7.68091	0.478569	0.490691	0.983166	Nonsignificant
490	hsa-miR-6884-5p	0.132481	2.72368	0.57086	0.491505	0.983166	Nonsignificant
491	hsa-miR-365a-3p	0.244962	4.85865	0.4739	0.492809	0.983166	Nonsignificant
492	hsa-miR-363-3p	-0.239928	8.57397	0.47415	0.49302	0.983166	Nonsignificant
493	hsa-miR-1285-5p	0.423242	2.58567	1.00081	0.493631	0.983166	Nonsignificant
494	hsa-miR-6503-3p	0.199763	2.66965	0.572462	0.494083	0.983166	Nonsignificant
495	hsa-miR-4687-3p	0.385474	2.53345	0.693322	0.495857	0.983633	Nonsignificant
496	hsa-miR-30d-5p	0.190597	12.8295	0.466193	0.496339	0.983633	Nonsignificant
497	hsa-miR-758-5p	0.623212	2.52931	2.12747	0.49732	0.983633	Nonsignificant
498	hsa-miR-6740-5p	0.347217	2.97901	0.451831	0.503033	0.983655	Nonsignificant
499	hsa-miR-1287-5p	0.255051	4.32786	0.451576	0.503154	0.983655	Nonsignificant
500	hsa-miR-4797-3p	0.181118	2.35521	0.787273	0.50367	0.983655	Nonsignificant
501	hsa-miR-3131	-0.44304	4.56945	0.451244	0.504396	0.983655	Nonsignificant
502	hsa-miR-103a-3p	-0.16782	11.3269	0.447131	0.505257	0.983655	Nonsignificant
503	hsa-miR-211-5p	-0.366752	5.60484	0.444744	0.507171	0.983655	Nonsignificant
504	hsa-miR-5583-3p	-0.368284	2.83533	0.443045	0.507621	0.983655	Nonsignificant
505	hsa-miR-641	0.33781	3.04333	0.439272	0.509015	0.983655	Nonsignificant
506	hsa-miR-485-3p	0.296008	4.93821	0.435577	0.510798	0.983655	Nonsignificant
507	hsa-miR-99b-5p	-0.163932	8.46987	0.435283	0.510941	0.983655	Nonsignificant
508	hsa-miR-328-3p	-0.187693	7.59342	0.433017	0.51204	0.983655	Nonsignificant
509	hsa-miR-370-5p	0.139121	2.43286	0.77818	0.512574	0.983655	Nonsignificant
510	hsa-miR-128-3p	0.151405	9.27137	0.423228	0.516838	0.983655	Nonsignificant
511	hsa-miR-224-5p	-0.263124	7.70179	0.423751	0.517329	0.983655	Nonsignificant
512	hsa-miR-484	0.236319	9.92026	0.417922	0.520174	0.983655	Nonsignificant
513	hsa-miR-1908-5p	0.167307	7.17118	0.415536	0.520664	0.983655	Nonsignificant
514	hsa-miR-200c-3p	-0.220055	6.01947	0.41468	0.521093	0.983655	Nonsignificant
515	hsa-miR-6783-5p	0.391849	2.40427	1.07027	0.521241	0.983655	Nonsignificant
516	hsa-miR-337-3p	-0.286494	3.175	0.412681	0.522098	0.983655	Nonsignificant
517	hsa-miR-151a-5p	0.149525	12.6766	0.411545	0.52267	0.983655	Nonsignificant
518	hsa-miR-183-5p	0.195728	9.33863	0.411544	0.52267	0.983655	Nonsignificant
519	hsa-miR-514a-3p	-0.817597	3.07451	1.18439	0.52346	0.983655	Nonsignificant
520	hsa-miR-1246	-0.223583	10.8901	0.409704	0.524226	0.983655	Nonsignificant
521	hsa-miR-98-5p	0.158656	10.6022	0.408383	0.524268	0.983655	Nonsignificant
522	hsa-miR-6818-3p	0.326636	2.36109	1.07524	0.524329	0.983655	Nonsignificant
523	hsa-miR-296-5p	0.288007	3.91216	0.517397	0.524833	0.983655	Nonsignificant
524	hsa-miR-192-3p	0.39665	2.39861	1.33773	0.525301	0.983655	Nonsignificant
525	hsa-miR-628-5p	0.219302	4.79846	0.406253	0.52535	0.983655	Nonsignificant
526	hsa-miR-3173-3p	0.0958807	2.56735	0.566947	0.527401	0.985618	Nonsignificant
527	hsa-miR-548aq-5p	-0.310063	2.59084	0.399448	0.528832	0.985627	Nonsignificant
528	hsa-miR-487b-5p	0.0943561	2.52283	0.644048	0.529575	0.985627	Nonsignificant
529	hsa-miR-574-5p	0.188342	8.97535	0.396384	0.530414	0.985627	Nonsignificant
530	hsa-miR-301a-3p	-0.238038	5.02296	0.391088	0.533168	0.988875	Nonsignificant
531	hsa-miR-3150a-3p	0.194201	2.58996	0.783323	0.53701	0.990908	Nonsignificant
532	hsa-miR-500a-5p	0.525721	3.17108	1.22984	0.537649	0.990908	Nonsignificant
533	hsa-miR-369-3p	0.255346	5.63251	0.382205	0.5379	0.990908	Nonsignificant
534	hsa-miR-3164	-0.0769184	2.52907	0.715242	0.540445	0.990908	Nonsignificant
535	hsa-miR-543	-0.0517706	2.84466	0.368627	0.545173	0.990908	Nonsignificant
536	hsa-miR-6724-5p	-0.299532	3.12193	0.368219	0.545366	0.990908	Nonsignificant
537	hsa-miR-152-3p	0.163883	7.56195	0.368143	0.545408	0.990908	Nonsignificant
538	hsa-miR-345-5p	0.211298	5.30325	0.367271	0.545883	0.990908	Nonsignificant
539	hsa-miR-455-5p	-0.267924	4.20658	0.363108	0.548164	0.990908	Nonsignificant
540	hsa-miR-193a-5p	0.170779	8.06402	0.363015	0.548215	0.990908	Nonsignificant
541	hsa-miR-208b-3p	-0.411811	3.12967	0.36336	0.54843	0.990908	Nonsignificant
542	hsa-miR-10b-3p	-0.219644	4.73595	0.361741	0.548917	0.990908	Nonsignificant
543	hsa-miR-942-5p	-0.188387	6.09131	0.361582	0.549004	0.990908	Nonsignificant
544	hsa-miR-889-3p	-0.234979	5.32546	0.361357	0.549128	0.990908	Nonsignificant
545	hsa-miR-10399-5p	0.217873	4.05039	0.352604	0.553998	0.990908	Nonsignificant
546	hsa-miR-340-5p	0.153852	8.88364	0.352118	0.55427	0.990908	Nonsignificant
547	hsa-miR-10b-5p	-0.14903	10.7039	0.352017	0.554327	0.990908	Nonsignificant
548	hsa-miR-26a-5p	-0.144676	13.4775	0.351914	0.554385	0.990908	Nonsignificant
549	hsa-miR-4741	-0.310218	2.43281	0.368106	0.554428	0.990908	Nonsignificant
550	hsa-let-7c-3p	0.23073	2.37939	0.679724	0.554662	0.990908	Nonsignificant
551	hsa-miR-4466	-0.790913	2.76702	1.0356	0.555433	0.990908	Nonsignificant
552	hsa-miR-146a-3p	0.312869	2.56505	0.341281	0.560895	0.996934	Nonsignificant
553	hsa-miR-4646-3p	-0.314958	2.62589	0.339867	0.561232	0.996934	Nonsignificant
554	hsa-miR-27b-5p	-0.273441	3.42049	0.337357	0.562679	0.996934	Nonsignificant
555	hsa-miR-379-5p	0.203644	5.80969	0.337032	0.562867	0.996934	Nonsignificant
556	hsa-miR-6734-5p	-0.18307	5.57575	0.324928	0.569953	0.998807	Nonsignificant
557	hsa-miR-1261	0.297424	2.79769	0.324831	0.570011	0.998807	Nonsignificant
558	hsa-miR-421	0.15849	7.81328	0.321318	0.5721	0.998807	Nonsignificant
559	hsa-miR-139-5p	-0.160362	9.38012	0.320578	0.572542	0.998807	Nonsignificant
560	hsa-let-7g-3p	-0.300738	2.61143	0.320011	0.572882	0.998807	Nonsignificant
561	hsa-miR-4435	0.29538	2.80197	0.319586	0.573136	0.998807	Nonsignificant
562	hsa-miR-3911	0.0606185	2.44947	0.483651	0.573165	0.998807	Nonsignificant
563	hsa-miR-6089	-0.566528	2.59339	0.875812	0.57407	0.998807	Nonsignificant
564	hsa-miR-3157-5p	0.270901	3.42598	0.315224	0.575762	0.998807	Nonsignificant
565	hsa-miR-758-3p	-0.0570646	2.60535	0.314655	0.576132	0.998807	Nonsignificant
566	hsa-miR-6793-5p	0.24968	3.06073	0.313845	0.576596	0.998807	Nonsignificant
567	hsa-miR-10a-5p	-0.134293	10.652	0.31053	0.578614	0.998807	Nonsignificant
568	hsa-miR-10401-3p	-0.383941	2.74313	0.428623	0.580275	0.998807	Nonsignificant
569	hsa-miR-3065-5p	0.230112	3.71911	0.303777	0.582766	0.998807	Nonsignificant
570	hsa-miR-489-3p	-0.308335	2.84731	0.301679	0.584069	0.998807	Nonsignificant
571	hsa-miR-6850-5p	0.125381	2.47149	0.572142	0.585908	0.998807	Nonsignificant
572	hsa-miR-3179	-0.313453	2.43884	0.298529	0.586144	0.998807	Nonsignificant
573	hsa-miR-3180-3p	-0.0719085	2.48076	0.297161	0.586919	0.998807	Nonsignificant
574	hsa-miR-1277-5p	-0.242323	4.26614	0.296348	0.587406	0.998807	Nonsignificant
575	hsa-miR-378i	0.187941	4.5861	0.295847	0.587721	0.998807	Nonsignificant
576	hsa-miR-520b-5p	-0.520448	2.54632	0.295214	0.588354	0.998807	Nonsignificant
577	hsa-miR-29a-3p	0.138407	10.4396	0.294249	0.58873	0.998807	Nonsignificant
578	hsa-miR-6806-3p	0.207031	2.36759	0.573772	0.591297	0.998807	Nonsignificant
579	hsa-miR-210-3p	-0.202053	5.39691	0.28774	0.592877	0.998807	Nonsignificant
580	hsa-miR-517a-3p	-0.5883	3.76359	0.288761	0.593037	0.998807	Nonsignificant
581	hsa-miR-6820-3p	0.277361	2.75562	0.287187	0.593232	0.998807	Nonsignificant
582	hsa-miR-548ap-5p	-0.0600809	2.67322	0.35029	0.593282	0.998807	Nonsignificant
583	hsa-miR-3130-5p	0.350255	2.53311	0.853758	0.595311	0.998807	Nonsignificant
584	hsa-miR-450a-5p	0.317209	3.8517	0.585483	0.596545	0.998807	Nonsignificant
585	hsa-miR-499a-5p	-0.232416	4.63953	0.281949	0.596626	0.998807	Nonsignificant
586	hsa-miR-28-5p	0.19622	5.93303	0.280283	0.597702	0.998807	Nonsignificant
587	hsa-miR-197-5p	0.193691	4.14929	0.278944	0.598577	0.998807	Nonsignificant
588	hsa-miR-30a-5p	-0.120329	9.66696	0.277121	0.599772	0.998807	Nonsignificant
589	hsa-miR-409-3p	0.155858	8.5404	0.276726	0.600032	0.998807	Nonsignificant
590	hsa-miR-548ad-5p	-0.185877	5.36728	0.275484	0.600851	0.998807	Nonsignificant
591	hsa-miR-146a-5p	0.154854	11.8777	0.274832	0.601318	0.998807	Nonsignificant
592	hsa-miR-361-5p	0.129766	9.21068	0.274472	0.601519	0.998807	Nonsignificant
593	hsa-miR-10400-5p	-0.0648811	2.45083	0.28221	0.603293	1	Nonsignificant
594	hsa-miR-3928-3p	0.21251	3.41821	0.268093	0.60577	1	Nonsignificant
595	hsa-miR-6803-3p	0.277933	3.00472	0.396111	0.60615	1	Nonsignificant
596	hsa-miR-202-5p	0.0664545	3.66438	0.265987	0.607723	1	Nonsignificant
597	hsa-miR-1185-2-3p	-0.109216	2.35704	0.583295	0.609472	1	Nonsignificant
598	hsa-miR-101-2-5p	0.141732	2.43087	0.582061	0.610488	1	Nonsignificant
599	hsa-miR-23a-3p	0.124131	10.6168	0.258786	0.612088	1	Nonsignificant
600	hsa-miR-107	0.143054	7.3357	0.254918	0.614756	1	Nonsignificant
601	hsa-miR-550a-3p	-0.0674941	2.58131	0.433952	0.614886	1	Nonsignificant
602	hsa-miR-431-5p	-0.212054	7.27427	0.254821	0.615393	1	Nonsignificant
603	hsa-miR-3617-5p	0.577056	3.07648	1.3901	0.615915	1	Nonsignificant
604	hsa-miR-184	-0.33989	8.58905	0.254222	0.616021	1	Nonsignificant
605	hsa-miR-338-3p	0.16446	5.67182	0.250311	0.617967	1	Nonsignificant
606	hsa-miR-139-3p	-0.137097	7.48725	0.249754	0.618358	1	Nonsignificant
607	hsa-miR-143-5p	-0.0143269	3.73559	0.246442	0.621743	1	Nonsignificant
608	hsa-miR-342-3p	0.112205	11.0512	0.241832	0.623975	1	Nonsignificant
609	hsa-miR-7110-5p	0.310658	2.49239	0.949963	0.628395	1	Nonsignificant
610	hsa-miR-29b-1-5p	-0.212437	2.45745	0.23455	0.629241	1	Nonsignificant
611	hsa-miR-4762-5p	-0.225103	2.43125	0.234379	0.629365	1	Nonsignificant
612	hsa-miR-376c-3p	-0.179294	7.1395	0.233113	0.630506	1	Nonsignificant
613	hsa-miR-370-3p	0.219346	4.73813	0.232199	0.630962	1	Nonsignificant
614	hsa-miR-24-3p	-0.126071	10.8667	0.230662	0.632094	1	Nonsignificant
615	hsa-miR-6134	0.211416	2.38656	0.61508	0.633259	1	Nonsignificant
616	hsa-miR-656-3p	-0.205315	2.59572	0.228864	0.633445	1	Nonsignificant
617	hsa-miR-4433b-5p	0.197736	7.67613	0.229038	0.633818	1	Nonsignificant
618	hsa-miR-1468-5p	-0.24019	3.10487	0.227515	0.634424	1	Nonsignificant
619	hsa-miR-1910-3p	-0.0702506	2.41064	0.227317	0.634593	1	Nonsignificant
620	hsa-miR-675-5p	0.298335	2.45739	0.653939	0.634653	1	Nonsignificant
621	hsa-miR-1290	0.215062	9.58258	0.227485	0.635157	1	Nonsignificant
622	hsa-miR-378g	-0.452826	2.53952	0.453834	0.635347	1	Nonsignificant
623	hsa-miR-4732-5p	0.148566	8.61613	0.225795	0.63574	1	Nonsignificant
624	hsa-miR-130b-3p	0.127469	8.85539	0.224169	0.636925	1	Nonsignificant
625	hsa-miR-769-5p	-0.147405	5.51377	0.223272	0.637598	1	Nonsignificant
626	hsa-miR-643	0.173466	2.45523	0.358619	0.639125	1	Nonsignificant
627	hsa-miR-3135b	-0.155617	2.65279	0.222202	0.639361	1	Nonsignificant
628	hsa-miR-1277-3p	-0.221134	3.20554	0.217896	0.641674	1	Nonsignificant
629	hsa-miR-320c	-0.117454	10.6552	0.216933	0.642411	1	Nonsignificant
630	hsa-miR-34a-5p	-0.147785	6.68157	0.214445	0.644322	1	Nonsignificant
631	hsa-miR-26a-1-3p	0.213434	3.46496	0.21393	0.64472	1	Nonsignificant
632	hsa-miR-488-3p	-0.261285	2.92159	0.208838	0.648681	1	Nonsignificant
633	hsa-miR-664a-3p	0.189252	4.19015	0.208617	0.648855	1	Nonsignificant
634	hsa-miR-548q	-0.253564	2.80801	0.208196	0.649185	1	Nonsignificant
635	hsa-miR-6812-3p	-0.288701	2.42163	0.28139	0.649822	1	Nonsignificant
636	hsa-miR-181d-5p	-0.189571	5.03329	0.293808	0.649877	1	Nonsignificant
637	hsa-miR-4443	0.171341	4.45559	0.205776	0.651092	1	Nonsignificant
638	hsa-miR-151a-3p	0.112661	11.2212	0.204625	0.652004	1	Nonsignificant
639	hsa-miR-222-5p	-0.104222	2.47084	0.783424	0.65274	1	Nonsignificant
640	hsa-miR-579-3p	0.210257	2.53731	0.61483	0.652766	1	Nonsignificant
641	hsa-miR-9985	0.283509	3.00075	0.260775	0.653649	1	Nonsignificant
642	hsa-miR-3684	-0.282751	2.48731	0.301259	0.655118	1	Nonsignificant
643	hsa-miR-182-3p	-0.046455	2.49266	0.194515	0.660826	1	Nonsignificant
644	hsa-miR-769-3p	0.317376	3.02459	0.479619	0.662411	1	Nonsignificant
645	hsa-miR-374b-5p	-0.1477	5.71442	0.190425	0.663514	1	Nonsignificant
646	hsa-miR-6748-5p	-0.020277	2.38358	0.318856	0.663575	1	Nonsignificant
647	hsa-miR-6767-5p	0.194492	2.50212	0.335856	0.664511	1	Nonsignificant
648	hsa-miR-23b-3p	-0.241201	7.05184	0.735318	0.665588	1	Nonsignificant
649	hsa-miR-548o-3p	0.355989	2.77762	0.44697	0.665733	1	Nonsignificant
650	hsa-miR-4722-5p	-0.284293	2.46096	0.187381	0.666067	1	Nonsignificant
651	hsa-miR-4672	0.0794036	2.36009	0.529556	0.667067	1	Nonsignificant
652	hsa-miR-6772-3p	-0.161987	2.58253	0.253013	0.669409	1	Nonsignificant
653	hsa-miR-1843	0.169907	5.77645	0.357223	0.669594	1	Nonsignificant
654	hsa-miR-153-3p	-0.393252	4.75668	0.183682	0.669806	1	Nonsignificant
655	hsa-miR-146b-3p	-0.211328	3.47517	0.181495	0.671265	1	Nonsignificant
656	hsa-miR-6750-5p	0.134861	2.43638	0.472998	0.671593	1	Nonsignificant
657	hsa-miR-365a-5p	-0.582844	2.45664	0.808315	0.671862	1	Nonsignificant
658	hsa-miR-22-5p	0.191228	3.90344	0.179172	0.673033	1	Nonsignificant
659	hsa-miR-651-5p	0.131028	5.38343	0.178948	0.673197	1	Nonsignificant
660	hsa-miR-147b-3p	-0.0854539	2.55332	0.351479	0.675178	1	Nonsignificant
661	hsa-miR-675-3p	-0.202451	2.53372	0.172835	0.678523	1	Nonsignificant
662	hsa-miR-1537-5p	-0.0732817	2.3776	0.278674	0.679647	1	Nonsignificant
663	hsa-miR-9-3p	0.21597	6.67652	0.171236	0.680512	1	Nonsignificant
664	hsa-miR-1273c	0.0845814	2.41229	0.388892	0.680982	1	Nonsignificant
665	hsa-miR-16-5p	-0.127038	17.8565	0.170079	0.681268	1	Nonsignificant
666	hsa-miR-124-3p	-0.223615	7.13176	0.168765	0.682699	1	Nonsignificant
667	hsa-miR-653-3p	0.348657	2.44825	1.0176	0.683179	1	Nonsignificant
668	hsa-miR-941	-0.129933	6.38188	0.164162	0.686227	1	Nonsignificant
669	hsa-miR-579-5p	-0.229399	2.66356	0.202387	0.686411	1	Nonsignificant
670	hsa-miR-432-5p	-0.129593	10.067	0.160008	0.69018	1	Nonsignificant
671	hsa-miR-3125	-0.0340298	2.53002	0.315202	0.690786	1	Nonsignificant
672	hsa-miR-29b-2-5p	0.323969	2.77991	0.32745	0.69211	1	Nonsignificant
673	hsa-miR-576-5p	-0.122472	7.2816	0.15615	0.693576	1	Nonsignificant
674	hsa-miR-6866-5p	-0.259919	2.84504	0.279331	0.694264	1	Nonsignificant
675	hsa-miR-18a-5p	0.132799	6.48327	0.15363	0.695933	1	Nonsignificant
676	hsa-miR-454-5p	-0.150267	4.34845	0.153556	0.696003	1	Nonsignificant
677	hsa-miR-204-5p	-0.213028	7.88333	0.153108	0.696995	1	Nonsignificant
678	hsa-miR-193b-5p	0.131781	6.03038	0.152486	0.69701	1	Nonsignificant
679	hsa-let-7d-5p	0.090605	12.0154	0.151284	0.698147	1	Nonsignificant
680	hsa-miR-556-3p	0.17213	3.29288	0.150247	0.699132	1	Nonsignificant
681	hsa-miR-5010-5p	0.131307	5.51596	0.148519	0.700782	1	Nonsignificant
682	hsa-miR-21-3p	0.168277	3.40502	0.148201	0.701087	1	Nonsignificant
683	hsa-miR-323a-5p	-0.228381	2.80271	0.14701	0.702231	1	Nonsignificant
684	hsa-miR-6785-5p	0.324916	2.53035	0.375901	0.702522	1	Nonsignificant
685	hsa-miR-4772-3p	-0.174057	3.6218	0.145183	0.703999	1	Nonsignificant
686	hsa-miR-4748	0.170373	2.72613	0.14404	0.70511	1	Nonsignificant
687	hsa-miR-182-5p	0.118075	9.97826	0.143816	0.705366	1	Nonsignificant
688	hsa-miR-30c-1-3p	-0.156631	3.58138	0.143772	0.705372	1	Nonsignificant
689	hsa-miR-629-3p	0.156189	2.65361	0.142809	0.706314	1	Nonsignificant
690	hsa-miR-6825-5p	-0.193924	2.45111	0.236714	0.706964	1	Nonsignificant
691	hsa-miR-487b-3p	-0.153647	4.76637	0.140535	0.708552	1	Nonsignificant
692	hsa-miR-501-5p	0.268409	3.88093	0.4799	0.710199	1	Nonsignificant
693	hsa-miR-503-5p	0.113739	6.46505	0.138121	0.710951	1	Nonsignificant
694	hsa-miR-1908-3p	-0.0183863	2.37869	0.323774	0.711763	1	Nonsignificant
695	hsa-miR-1273h-5p	0.129901	3.44602	0.136594	0.712481	1	Nonsignificant
696	hsa-miR-96-5p	-0.153497	7.98986	0.135605	0.713742	1	Nonsignificant
697	hsa-miR-3182	-0.23942	5.72061	0.135759	0.713854	1	Nonsignificant
698	hsa-miR-95-3p	-0.116173	6.53321	0.133475	0.715636	1	Nonsignificant
699	hsa-miR-128-1-5p	0.165104	2.52126	0.132971	0.716149	1	Nonsignificant
700	hsa-miR-493-3p	0.134203	5.42991	0.131161	0.718003	1	Nonsignificant
701	hsa-miR-135b-5p	-0.0477174	3.16546	0.131836	0.718585	1	Nonsignificant
702	hsa-miR-942-3p	-0.0538578	2.42092	0.246328	0.718971	1	Nonsignificant
703	hsa-miR-339-5p	0.118481	6.90886	0.129872	0.719333	1	Nonsignificant
704	hsa-miR-548au-5p	0.133808	3.55481	0.128838	0.720404	1	Nonsignificant
705	hsa-miR-126-5p	-0.0802893	12.953	0.127775	0.721512	1	Nonsignificant
706	hsa-miR-20b-5p	0.107636	8.57383	0.127742	0.721546	1	Nonsignificant
707	hsa-miR-485-5p	-0.143413	5.12071	0.127362	0.721943	1	Nonsignificant
708	hsa-miR-30c-2-3p	0.179171	3.1058	0.126216	0.723144	1	Nonsignificant
709	hsa-miR-6847-5p	-0.180885	2.40939	0.267633	0.723267	1	Nonsignificant
710	hsa-miR-542-5p	0.155238	3.57574	0.125055	0.724367	1	Nonsignificant
711	hsa-miR-27a-3p	0.0932908	8.95512	0.123641	0.725866	1	Nonsignificant
712	hsa-miR-3605-3p	-0.106001	4.6236	0.119878	0.729902	1	Nonsignificant
713	hsa-miR-4669	0.188444	3.11124	0.119258	0.730721	1	Nonsignificant
714	hsa-miR-106b-5p	0.11272	7.3889	0.118266	0.731676	1	Nonsignificant
715	hsa-miR-212-5p	-0.283887	2.41213	0.116054	0.734271	1	Nonsignificant
716	hsa-miR-500a-3p	-0.131293	4.16726	0.1134	0.737019	1	Nonsignificant
717	hsa-miR-1976	0.189513	3.81787	0.212018	0.737942	1	Nonsignificant
718	hsa-miR-452-5p	-0.36308	2.51393	0.368954	0.738044	1	Nonsignificant
719	hsa-miR-548h-5p	0.124736	2.46966	0.453706	0.738583	1	Nonsignificant
720	hsa-miR-425-5p	0.104665	11.0105	0.109548	0.7415	1	Nonsignificant
721	hsa-miR-17-3p	-0.11583	4.79059	0.108911	0.742085	1	Nonsignificant
722	hsa-miR-362-3p	-0.179326	2.83512	0.109063	0.742099	1	Nonsignificant
723	hsa-miR-331-3p	0.128686	3.78316	0.107955	0.743179	1	Nonsignificant
724	hsa-miR-3196	-0.288262	3.16993	0.319961	0.743335	1	Nonsignificant
725	hsa-miR-185-3p	0.12843	4.91027	0.107763	0.7434	1	Nonsignificant
726	hsa-miR-668-3p	-0.262524	2.41503	0.149534	0.744092	1	Nonsignificant
727	hsa-miR-361-3p	0.0933192	6.84123	0.106428	0.744937	1	Nonsignificant
728	hsa-miR-548ak	-0.15562	2.64079	0.105547	0.745958	1	Nonsignificant
729	hsa-miR-11401	-0.212856	2.79062	0.103363	0.748509	1	Nonsignificant
730	hsa-miR-4521	-0.0659814	2.41951	0.316391	0.749465	1	Nonsignificant
731	hsa-miR-940	0.228611	2.76158	0.203857	0.750816	1	Nonsignificant
732	hsa-miR-181b-5p	-0.0782823	8.97363	0.100811	0.751528	1	Nonsignificant
733	hsa-miR-1228-5p	0.0919673	2.67266	0.0988098	0.753924	1	Nonsignificant
734	hsa-miR-142-3p	-0.0788954	12.6824	0.098293	0.754548	1	Nonsignificant
735	hsa-miR-24-2-5p	-0.560714	2.39443	0.193126	0.754896	1	Nonsignificant
736	hsa-miR-155-5p	0.0736153	9.06322	0.0952619	0.75824	1	Nonsignificant
737	hsa-miR-6873-3p	-0.135906	2.43409	0.182825	0.758525	1	Nonsignificant
738	hsa-miR-4716-3p	-0.458552	2.47093	0.0948825	0.75872	1	Nonsignificant
739	hsa-miR-1262	-0.204148	2.95427	0.137999	0.764724	1	Nonsignificant
740	hsa-miR-3200-5p	-0.117945	3.67748	0.0891746	0.765855	1	Nonsignificant
741	hsa-miR-380-5p	-0.499207	2.53413	0.0890882	0.765978	1	Nonsignificant
742	hsa-miR-323a-3p	0.100915	5.47229	0.0887674	0.766375	1	Nonsignificant
743	hsa-miR-7855-5p	-0.528689	2.37229	0.205536	0.767824	1	Nonsignificant
744	hsa-miR-154-3p	-0.339732	2.5812	0.114232	0.768666	1	Nonsignificant
745	hsa-miR-23c	-0.147836	2.4028	0.133914	0.769842	1	Nonsignificant
746	hsa-miR-4511	-0.164847	2.66491	0.0845425	0.771842	1	Nonsignificant
747	hsa-miR-181c-3p	0.101337	4.5305	0.0842657	0.772205	1	Nonsignificant
748	hsa-miR-1298-5p	0.0415159	2.69327	0.0812834	0.776161	1	Nonsignificant
749	hsa-miR-151b	-0.141274	4.8364	0.0802044	0.777612	1	Nonsignificant
750	hsa-miR-625-5p	0.0853911	6.65825	0.0785457	0.779863	1	Nonsignificant
751	hsa-miR-6819-5p	-0.631639	2.41569	0.0769877	0.782052	1	Nonsignificant
752	hsa-miR-4500	-0.379094	2.343	0.215352	0.786413	1	Nonsignificant
753	hsa-miR-29b-3p	-0.0684482	8.03112	0.0721754	0.788755	1	Nonsignificant
754	hsa-miR-6818-5p	0.134525	2.56274	0.0721566	0.78916	1	Nonsignificant
755	hsa-miR-142-5p	-0.0674065	10.7646	0.0709772	0.790474	1	Nonsignificant
756	hsa-miR-101-3p	-0.0744488	13.1403	0.0696025	0.792465	1	Nonsignificant
757	hsa-miR-181a-2-3p	-0.0842019	5.66218	0.0676972	0.79526	1	Nonsignificant
758	hsa-miR-106b-3p	-0.075514	8.29396	0.0668681	0.79649	1	Nonsignificant
759	hsa-miR-4489	0.163662	2.78041	0.139863	0.796584	1	Nonsignificant
760	hsa-miR-1285-3p	0.132783	3.63148	0.0663302	0.797292	1	Nonsignificant
761	hsa-miR-4755-5p	0.135941	2.5378	0.148101	0.798791	1	Nonsignificant
762	hsa-miR-6855-3p	-0.238641	2.41071	0.0651759	0.799167	1	Nonsignificant
763	hsa-miR-582-3p	0.121143	3.8603	0.0639818	0.800835	1	Nonsignificant
764	hsa-miR-27b-3p	-0.0607019	10.0178	0.0638726	0.801001	1	Nonsignificant
765	hsa-miR-4738-3p	0.175191	2.99202	0.188364	0.801799	1	Nonsignificant
766	hsa-miR-381-3p	0.0841451	6.38607	0.0627294	0.802752	1	Nonsignificant
767	hsa-miR-512-3p	-0.628746	2.63666	0.0629171	0.802856	1	Nonsignificant
768	hsa-miR-29c-3p	0.0735448	9.93387	0.062469	0.803153	1	Nonsignificant
769	hsa-miR-1185-5p	-0.139847	2.3819	0.128759	0.805861	1	Nonsignificant
770	hsa-miR-1284	-0.105809	2.90231	0.0602808	0.806561	1	Nonsignificant
771	hsa-miR-191-3p	-0.0970129	4.52463	0.0598406	0.807255	1	Nonsignificant
772	hsa-miR-4446-5p	-0.183517	2.38624	0.117855	0.811328	1	Nonsignificant
773	hsa-miR-6832-5p	-0.185751	2.39981	0.080864	0.814485	1	Nonsignificant
774	hsa-miR-339-3p	0.0636205	6.76142	0.0548658	0.815287	1	Nonsignificant
775	hsa-miR-29a-5p	-0.40378	2.52966	0.0991123	0.816583	1	Nonsignificant
776	hsa-miR-1255a	-0.386041	2.54832	0.106219	0.818248	1	Nonsignificant
777	hsa-miR-25-3p	0.0676328	11.9255	0.0528975	0.818601	1	Nonsignificant
778	hsa-miR-548aq-3p	0.138022	2.80627	0.0526036	0.819067	1	Nonsignificant
779	hsa-miR-423-3p	-0.0659156	8.76311	0.0520332	0.820033	1	Nonsignificant
780	hsa-miR-33a-5p	-0.169253	3.51897	0.0518643	0.82032	1	Nonsignificant
781	hsa-miR-127-3p	0.0754556	6.5396	0.0518309	0.820377	1	Nonsignificant
782	hsa-miR-4516	-0.0658635	9.12616	0.0517332	0.820544	1	Nonsignificant
783	hsa-miR-15b-3p	0.0776092	5.90634	0.0516849	0.820626	1	Nonsignificant
784	hsa-miR-382-5p	0.0647555	9.5394	0.0512602	0.821352	1	Nonsignificant
785	hsa-miR-6758-3p	-0.347975	2.38776	0.0513075	0.821404	1	Nonsignificant
786	hsa-miR-550a-5p	0.115767	4.34678	0.049071	0.825144	1	Nonsignificant
787	hsa-miR-16-2-3p	-0.0915067	4.10567	0.0484657	0.826208	1	Nonsignificant
788	hsa-miR-449b-5p	-0.53956	2.38521	0.0855039	0.826672	1	Nonsignificant
789	hsa-miR-548a-5p	0.0109906	2.47242	0.295711	0.826691	1	Nonsignificant
790	hsa-miR-433-3p	0.0734023	2.87697	0.0481528	0.826761	1	Nonsignificant
791	hsa-miR-451a	0.0933107	14.5894	0.0480813	0.827201	1	Nonsignificant
792	hsa-miR-181c-5p	-0.0848465	4.23097	0.0471742	0.828503	1	Nonsignificant
793	hsa-miR-3912-3p	-0.225388	2.36753	0.0880536	0.828672	1	Nonsignificant
794	hsa-miR-766-5p	0.328934	3.73577	0.704343	0.828833	1	Nonsignificant
795	hsa-miR-455-3p	-0.619489	2.56455	0.0464458	0.82982	1	Nonsignificant
796	hsa-miR-93-5p	0.0588421	12.7209	0.046305	0.830065	1	Nonsignificant
797	hsa-miR-3611	0.0896381	3.72667	0.0456	0.831344	1	Nonsignificant
798	hsa-miR-376b-3p	0.0957562	4.22814	0.0451617	0.832144	1	Nonsignificant
799	hsa-miR-140-3p	-0.0591381	8.96774	0.0450862	0.832282	1	Nonsignificant
800	hsa-let-7a-5p	-0.0417499	15.7629	0.0445262	0.833312	1	Nonsignificant
801	hsa-miR-34c-5p	0.0888385	3.79949	0.0444156	0.833516	1	Nonsignificant
802	hsa-miR-548h-3p	0.287809	3.46412	0.495231	0.834614	1	Nonsignificant
803	hsa-miR-548g-5p	-0.830416	2.42527	0.0435197	0.835216	1	Nonsignificant
804	hsa-miR-95-5p	-0.243265	2.38691	0.0897555	0.835297	1	Nonsignificant
805	hsa-miR-320b	0.0491544	8.79813	0.0432134	0.835751	1	Nonsignificant
806	hsa-miR-1343-3p	-0.121421	2.63146	0.0428788	0.836379	1	Nonsignificant
807	hsa-miR-11400	0.079706	5.56574	0.0420106	0.838074	1	Nonsignificant
808	hsa-miR-146b-5p	-0.053373	7.50666	0.0412761	0.839423	1	Nonsignificant
809	hsa-miR-7108-5p	-0.268783	2.46223	0.0714507	0.84192	1	Nonsignificant
810	hsa-miR-186-5p	-0.0548225	9.90887	0.0388704	0.84411	1	Nonsignificant
811	hsa-miR-194-5p	0.0545408	8.39948	0.0386482	0.84455	1	Nonsignificant
812	hsa-miR-652-5p	-0.113586	3.1919	0.0378105	0.846223	1	Nonsignificant
813	hsa-miR-21-5p	0.0432579	13.8436	0.0364612	0.848957	1	Nonsignificant
814	hsa-miR-4685-3p	0.108444	2.89077	0.0609573	0.849196	1	Nonsignificant
815	hsa-miR-589-5p	0.0598072	6.14293	0.0356009	0.850728	1	Nonsignificant
816	hsa-miR-3074-5p	-0.0771292	3.26333	0.0353476	0.851254	1	Nonsignificant
817	hsa-miR-4688	-0.239538	2.46282	0.120884	0.852366	1	Nonsignificant
818	hsa-miR-6877-5p	0.0996428	3.03401	0.0436978	0.853366	1	Nonsignificant
819	hsa-miR-4533	0.0451801	2.54724	0.0340144	0.854054	1	Nonsignificant
820	hsa-miR-873-5p	0.0942208	3.1507	0.0337597	0.854595	1	Nonsignificant
821	hsa-miR-502-3p	-0.0747818	4.54883	0.0334796	0.855193	1	Nonsignificant
822	hsa-miR-548l	-0.123234	3.59139	0.0826294	0.856719	1	Nonsignificant
823	hsa-miR-6809-5p	-0.615515	2.48373	0.0320127	0.858373	1	Nonsignificant
824	hsa-miR-196b-5p	0.0457599	7.53057	0.0319179	0.858573	1	Nonsignificant
825	hsa-let-7b-5p	0.040223	16.873	0.0317619	0.858916	1	Nonsignificant
826	hsa-miR-10399-3p	0.0724649	2.99686	0.031526	0.859435	1	Nonsignificant
827	hsa-miR-3939	-0.884325	2.39117	0.0470512	0.861397	1	Nonsignificant
828	hsa-miR-610	-0.131985	3.02746	0.0918342	0.861541	1	Nonsignificant
829	hsa-miR-548f-3p	-0.183464	2.41438	0.136448	0.862538	1	Nonsignificant
830	hsa-miR-548e-5p	0.150662	3.00179	0.0878556	0.862916	1	Nonsignificant
831	hsa-miR-16-1-3p	-0.500064	2.51181	0.0526876	0.86293	1	Nonsignificant
832	hsa-miR-148a-5p	-0.0638303	4.06701	0.0295779	0.863803	1	Nonsignificant
833	hsa-miR-3614-3p	-0.0330211	2.49828	0.0990886	0.863989	1	Nonsignificant
834	hsa-miR-5586-5p	-0.105008	2.46487	0.0294257	0.86415	1	Nonsignificant
835	hsa-miR-374a-5p	-0.050309	8.40015	0.0293362	0.864355	1	Nonsignificant
836	hsa-miR-134-5p	-0.0578731	6.3705	0.0291064	0.864882	1	Nonsignificant
837	hsa-miR-4659b-3p	-0.0915381	3.07861	0.028992	0.865145	1	Nonsignificant
838	hsa-miR-218-5p	-0.072561	4.61568	0.0282404	0.866888	1	Nonsignificant
839	hsa-miR-223-5p	-0.0511443	8.81613	0.0278022	0.867915	1	Nonsignificant
840	hsa-miR-3124-5p	0.0733384	2.71394	0.0265359	0.870931	1	Nonsignificant
841	hsa-miR-6730-5p	-0.562508	2.53519	0.0536872	0.871085	1	Nonsignificant
842	hsa-miR-148b-5p	0.31756	4.21646	0.626886	0.87123	1	Nonsignificant
843	hsa-miR-6747-3p	0.250677	2.79016	0.193486	0.871915	1	Nonsignificant
844	hsa-miR-216a-5p	-0.153071	2.85311	0.0576974	0.871992	1	Nonsignificant
845	hsa-miR-548as-5p	-0.25202	2.38331	0.0880771	0.872539	1	Nonsignificant
846	hsa-miR-6807-5p	-0.174659	2.46953	0.0255526	0.873324	1	Nonsignificant
847	hsa-miR-6511b-3p	-0.264648	2.69962	0.222097	0.878713	1	Nonsignificant
848	hsa-miR-141-5p	-0.115307	2.92641	0.0226053	0.880794	1	Nonsignificant
849	hsa-miR-378f	-0.118718	2.63669	0.0224741	0.881138	1	Nonsignificant
850	hsa-miR-532-5p	-0.040589	7.81653	0.0224669	0.881157	1	Nonsignificant
851	hsa-miR-2115-5p	0.17892	2.57001	0.131081	0.881367	1	Nonsignificant
852	hsa-miR-548ay-3p	-0.605058	2.44922	0.0438794	0.883448	1	Nonsignificant
853	hsa-miR-338-5p	-0.0716039	2.73881	0.0215041	0.883712	1	Nonsignificant
854	hsa-miR-199a-5p	0.0443967	7.43687	0.0214931	0.883742	1	Nonsignificant
855	hsa-miR-4454	-0.0581241	4.76032	0.0209784	0.885132	1	Nonsignificant
856	hsa-miR-324-5p	0.0403991	7.79703	0.0201713	0.887349	1	Nonsignificant
857	hsa-let-7i-5p	-0.033601	14.9553	0.0200516	0.887681	1	Nonsignificant
858	hsa-let-7f-5p	-0.0286564	14.8578	0.0199171	0.888056	1	Nonsignificant
859	hsa-miR-3064-5p	-0.0727744	3.07868	0.0198081	0.888361	1	Nonsignificant
860	hsa-miR-548b-5p	-0.0726742	2.97546	0.0195994	0.889023	1	Nonsignificant
861	hsa-miR-136-3p	0.0575941	4.25443	0.0191241	0.890292	1	Nonsignificant
862	hsa-miR-4639-5p	0.249395	2.47248	0.370946	0.890865	1	Nonsignificant
863	hsa-miR-1185-1-3p	0.0493453	3.17477	0.0250765	0.89187	1	Nonsignificant
864	hsa-miR-3940-3p	0.0269776	3.11633	0.0184139	0.892336	1	Nonsignificant
865	hsa-miR-135a-3p	-0.473982	2.41606	0.0357651	0.892413	1	Nonsignificant
866	hsa-miR-4286	-0.0654968	3.78732	0.0179366	0.893732	1	Nonsignificant
867	hsa-miR-1278	-0.347736	2.39092	0.0468791	0.893737	1	Nonsignificant
868	hsa-miR-4326	-0.319959	2.5069	0.323481	0.89397	1	Nonsignificant
869	hsa-miR-411-5p	-0.0561643	5.4125	0.0177345	0.894329	1	Nonsignificant
870	hsa-miR-20a-3p	-0.0502236	3.25411	0.0174713	0.895111	1	Nonsignificant
871	hsa-miR-4510	-0.0747827	3.49031	0.0173275	0.895541	1	Nonsignificant
872	hsa-miR-424-3p	-0.0453677	5.00436	0.016133	0.899186	1	Nonsignificant
873	hsa-miR-513c-5p	-0.773154	2.42988	0.0272918	0.899664	1	Nonsignificant
874	hsa-miR-1297	0.0456925	3.42614	0.0156675	0.900643	1	Nonsignificant
875	hsa-miR-19b-1-5p	-0.674618	2.51822	0.021468	0.900655	1	Nonsignificant
876	hsa-miR-7976	-0.056711	3.24954	0.0156192	0.900796	1	Nonsignificant
877	hsa-miR-495-3p	-0.144223	3.31997	0.0830977	0.90174	1	Nonsignificant
878	hsa-miR-6805-5p	-0.0855503	3.4754	0.0439949	0.902409	1	Nonsignificant
879	hsa-miR-34b-3p	-0.0166344	2.68384	0.0150174	0.902782	1	Nonsignificant
880	hsa-miR-376a-5p	-0.214767	2.47089	0.196564	0.903538	1	Nonsignificant
881	hsa-let-7f-1-3p	0.0401327	2.97341	0.0143794	0.904794	1	Nonsignificant
882	hsa-miR-581	-0.502538	2.39504	0.0380988	0.90722	1	Nonsignificant
883	hsa-miR-1306-3p	0.0560343	3.10899	0.0123645	0.911686	1	Nonsignificant
884	hsa-miR-148a-3p	0.0247912	12.8347	0.0123586	0.911707	1	Nonsignificant
885	hsa-miR-877-3p	0.0366302	2.77922	0.0123258	0.911824	1	Nonsignificant
886	hsa-miR-6882-5p	-0.0499683	2.70223	0.0122945	0.911936	1	Nonsignificant
887	hsa-miR-6813-5p	0.0506375	2.64224	0.0120694	0.912742	1	Nonsignificant
888	hsa-miR-223-3p	-0.0380479	14.3121	0.0118909	0.913499	1	Nonsignificant
889	hsa-miR-548e-3p	0.0537559	3.78434	0.0136389	0.913809	1	Nonsignificant
890	hsa-miR-1307-3p	-0.0289333	7.8684	0.011373	0.915287	1	Nonsignificant
891	hsa-let-7g-5p	0.0242162	14.1349	0.0109409	0.916906	1	Nonsignificant
892	hsa-miR-150-3p	0.0368283	4.15539	0.0108911	0.917095	1	Nonsignificant
893	hsa-miR-18b-3p	-0.542875	2.47084	0.0345444	0.918097	1	Nonsignificant
894	hsa-miR-106a-5p	-0.0326797	4.60539	0.0105547	0.91838	1	Nonsignificant
895	hsa-miR-181b-2-3p	-0.0639826	2.55352	0.0100618	0.920302	1	Nonsignificant
896	hsa-miR-199a-3p	-0.0223011	12.9613	0.0100045	0.920529	1	Nonsignificant
897	hsa-miR-548bc	0.194679	2.89405	0.165731	0.921199	1	Nonsignificant
898	hsa-miR-3158-3p	-0.0607811	3.94958	0.00957253	0.922258	1	Nonsignificant
899	hsa-miR-296-3p	0.0184954	2.92528	0.00885133	0.925235	1	Nonsignificant
900	hsa-miR-6891-5p	0.0411386	3.70231	0.00875669	0.925634	1	Nonsignificant
901	hsa-miR-93-3p	-0.0328983	5.7465	0.00859841	0.926307	1	Nonsignificant
902	hsa-miR-574-3p	-0.0285601	6.3235	0.00859747	0.926311	1	Nonsignificant
903	hsa-miR-3195	-0.251599	2.89865	0.217537	0.927218	1	Nonsignificant
904	hsa-miR-200b-5p	-0.140901	2.78575	0.0644107	0.928923	1	Nonsignificant
905	hsa-miR-3688-3p	0.0875462	3.67288	0.0599634	0.929643	1	Nonsignificant
906	hsa-let-7i-3p	-0.0442399	3.76214	0.00703641	0.933319	1	Nonsignificant
907	hsa-miR-4449	-0.00513031	2.43755	0.0214211	0.933841	1	Nonsignificant
908	hsa-miR-15a-5p	0.025362	10.0066	0.00682045	0.934362	1	Nonsignificant
909	hsa-miR-17-5p	0.0230556	8.51491	0.00681495	0.934374	1	Nonsignificant
910	hsa-miR-335-3p	0.0248082	4.99456	0.00634746	0.93666	1	Nonsignificant
911	hsa-miR-192-5p	0.0209653	9.48707	0.00625185	0.937138	1	Nonsignificant
912	hsa-miR-3667-5p	-0.0493867	2.94152	0.00612914	0.937756	1	Nonsignificant
913	hsa-miR-526b-5p	-0.973813	2.76009	0.00596252	0.938643	1	Nonsignificant
914	hsa-miR-10a-3p	0.0305921	4.38044	0.00582967	0.939293	1	Nonsignificant
915	hsa-miR-4750-5p	-0.0445377	3.02915	0.00565258	0.94022	1	Nonsignificant
916	hsa-miR-2116-3p	-0.0511206	2.68796	0.00516144	0.942872	1	Nonsignificant
917	hsa-miR-4775	0.0460221	2.67057	0.00506573	0.943442	1	Nonsignificant
918	hsa-miR-323b-3p	-0.0259087	6.18451	0.00435504	0.947534	1	Nonsignificant
919	hsa-miR-6852-5p	-0.0314356	3.5316	0.00434282	0.94759	1	Nonsignificant
920	hsa-miR-1180-3p	-0.0191791	7.64075	0.00421806	0.948348	1	Nonsignificant
921	hsa-miR-30c-5p	0.0181721	7.25574	0.00414063	0.948823	1	Nonsignificant
922	hsa-miR-1247-5p	0.0217494	3.06253	0.00407173	0.94925	1	Nonsignificant
923	hsa-miR-369-5p	0.0215238	6.06077	0.0040661	0.949285	1	Nonsignificant
924	hsa-miR-3691-5p	-0.0435546	2.50622	0.00398017	0.949823	1	Nonsignificant
925	hsa-miR-4676-5p	-0.792872	2.44087	0.00386255	0.950572	1	Nonsignificant
926	hsa-miR-3157-3p	-0.563473	2.36871	0.00722279	0.952476	1	Nonsignificant
927	hsa-miR-4306	-0.0210093	7.21006	0.00341146	0.95357	1	Nonsignificant
928	hsa-miR-181a-5p	-0.0147529	11.2288	0.00301232	0.956341	1	Nonsignificant
929	hsa-miR-132-3p	-0.0217489	5.72094	0.00290201	0.957147	1	Nonsignificant
930	hsa-miR-642a-3p	0.140581	3.5305	0.162009	0.958121	1	Nonsignificant
931	hsa-miR-1323	-1.12777	2.69084	0.00273151	0.958426	1	Nonsignificant
932	hsa-miR-6731-5p	-1.03327	2.39999	0.00362166	0.959371	1	Nonsignificant
933	hsa-miR-6780a-5p	0.0146296	3.46805	0.00259401	0.959483	1	Nonsignificant
934	hsa-miR-422a	-0.0284297	2.6428	0.00243924	0.960709	1	Nonsignificant
935	hsa-miR-3135a	-0.504856	2.33756	0.010046	0.963059	1	Nonsignificant
936	hsa-let-7b-3p	0.0147022	4.88574	0.00211098	0.963446	1	Nonsignificant
937	hsa-miR-518c-3p	-1.26764	2.96608	0.00199874	0.96448	1	Nonsignificant
938	hsa-miR-3140-3p	0.0362359	2.77012	0.00194262	0.964933	1	Nonsignificant
939	hsa-miR-627-5p	-0.0204942	4.63371	0.00186673	0.96563	1	Nonsignificant
940	hsa-miR-598-3p	0.0146405	5.54883	0.00184173	0.965855	1	Nonsignificant
941	hsa-miR-515-3p	-0.714468	2.42209	0.00306233	0.966694	1	Nonsignificant
942	hsa-miR-487a-5p	-0.761609	2.39031	0.00237576	0.967972	1	Nonsignificant
943	hsa-miR-208a-3p	-1.18173	2.56728	0.00160383	0.968154	1	Nonsignificant
944	hsa-miR-122-5p	0.0167529	16.5448	0.00158028	0.968426	1	Nonsignificant
945	hsa-miR-9903	0.0167565	2.44134	0.00149746	0.969231	1	Nonsignificant
946	hsa-miR-874-3p	0.0107704	4.66834	0.0014049	0.970176	1	Nonsignificant
947	hsa-miR-1179	-0.01588	3.7764	0.00139306	0.970302	1	Nonsignificant
948	hsa-miR-1296-5p	0.110827	3.39366	0.068423	0.970794	1	Nonsignificant
949	hsa-miR-548t-5p	0.381386	2.60154	0.567049	0.974911	1	Nonsignificant
950	hsa-miR-1292-5p	-0.0216788	3.0624	0.000928098	0.975758	1	Nonsignificant
951	hsa-miR-3192-5p	-0.112418	2.49749	0.00351955	0.976302	1	Nonsignificant
952	hsa-miR-4479	-0.0316005	2.43511	0.0149064	0.97713	1	Nonsignificant
953	hsa-miR-150-5p	-0.00781739	10.3766	0.000777355	0.977813	1	Nonsignificant
954	hsa-miR-105-5p	-0.978957	2.48882	0.000757248	0.978144	1	Nonsignificant
955	hsa-miR-2278	-0.175795	2.93717	0.136266	0.980708	1	Nonsignificant
956	hsa-miR-3191-3p	-0.857607	2.38709	0.00211003	0.981167	1	Nonsignificant
957	hsa-miR-200a-5p	-0.0798518	2.49957	0.000543616	0.981446	1	Nonsignificant
958	hsa-miR-542-3p	0.0103815	4.96446	0.000506614	0.982088	1	Nonsignificant
959	hsa-miR-424-5p	-0.00475995	8.31418	0.00031238	0.985934	1	Nonsignificant
960	hsa-miR-383-5p	-0.119963	2.38289	0.0012474	0.988228	1	Nonsignificant
961	hsa-miR-515-5p	-1.58243	3.47345	0.000214111	0.988404	1	Nonsignificant
962	hsa-miR-5695	-0.0645371	2.42311	0.000190814	0.989007	1	Nonsignificant
963	hsa-miR-4659a-3p	0.00198659	2.88627	0.000171691	0.989572	1	Nonsignificant
964	hsa-miR-4668-5p	-0.178934	2.8437	0.060577	0.990934	1	Nonsignificant
965	hsa-miR-1301-3p	-0.00421234	5.66793	9.78723e-05	0.992129	1	Nonsignificant
966	hsa-miR-144-3p	0.00352239	12.0762	9.79442e-05	0.992134	1	Nonsignificant
967	hsa-miR-205-3p	-0.117944	2.56285	6.35319e-05	0.993656	1	Nonsignificant
968	hsa-miR-660-5p	-0.00126419	8.95596	2.5642e-05	0.99597	1	Nonsignificant
969	hsa-miR-6513-3p	-0.00693612	3.40084	0.000312086	0.997685	1	Nonsignificant
970	hsa-miR-221-3p	-0.00114173	9.51125	8.29256e-06	0.997708	1	Nonsignificant
971	hsa-let-7f-2-3p	0.27371	2.67129	0.213536	0.997962	1	Nonsignificant
972	hsa-miR-516b-5p	-2.74254	3.12688	4.00092e-06	0.99841	1	Nonsignificant
973	hsa-miR-30e-5p	0.000248515	11.2023	4.62706e-07	0.999459	1	Nonsignificant
974	hsa-miR-4683	-0.0845952	2.56466	0.019689	0.999473	1	Nonsignificant
975	hsa-miR-3188	-1.38763	2.48399	1.47381e-07	0.999695	1	Nonsignificant
976	hsa-miR-767-5p	-1.6268	2.49088	9.25329e-08	0.999761	1	Nonsignificant
977	hsa-miR-302b-3p	-1.65597	2.65978	3.59493e-08	0.999851	1	Nonsignificant
978	hsa-miR-525-5p	-1.00167	2.49956	1.38656e-08	0.999908	1	Nonsignificant
979	hsa-miR-520d-5p	-0.848089	2.51726	1.12909e-09	0.999974	1	Nonsignificant
980	hsa-miR-516a-5p	-3.77225	4.06834	-1.36862e-07	1	1	Nonsignificant
981	hsa-miR-377-5p	-1.50688	2.41671	-2.18562e-08	1	1	Nonsignificant
982	hsa-miR-3150a-5p	-1.12503	2.35808	-4.45175e-08	1	1	Nonsignificant
983	hsa-miR-216a-3p	-0.746529	2.35547	-2.1147e-07	1	1	Nonsignificant

## Sheet: dge_IdioHeredvsRest_table
Idio/Hered vs Rest
	microRNA	logFC	logCPM	F	PValue	FDR	expression
1	hsa-miR-514a-3p	3.42037	3.07451	32.4938	1.23846e-07	0.000121741	Upregulated
2	hsa-miR-516b-5p	3.43273	3.12688	29.563	6.99211e-07	0.000343662	Upregulated
3	hsa-miR-526b-5p	3.60911	2.76009	23.3842	6.28521e-06	0.00205945	Upregulated
4	hsa-miR-1323	3.23873	2.69084	21.7679	9.85994e-06	0.00242308	Upregulated
5	hsa-miR-518f-3p	3.07204	2.63	20.6908	1.69893e-05	0.00334009	Upregulated
6	hsa-miR-3188	2.37031	2.48399	20.9363	2.54738e-05	0.00383089	Upregulated
7	hsa-miR-515-5p	5.09255	3.47345	22.8851	2.74107e-05	0.00383089	Upregulated
8	hsa-miR-517c-3p	4.80999	2.85184	23.7914	3.4895e-05	0.00383089	Upregulated
9	hsa-miR-508-3p	2.94685	2.91842	19.053	3.50743e-05	0.00383089	Upregulated
10	hsa-miR-202-5p	3.49721	3.66438	18.9209	4.72098e-05	0.00464072	Upregulated
11	hsa-miR-516a-5p	4.11599	4.06834	19.0918	5.33419e-05	0.00476683	Upregulated
12	hsa-miR-518c-3p	3.48746	2.96608	17.9468	7.41813e-05	0.00607669	Upregulated
13	hsa-miR-512-3p	2.89838	2.63666	17.8403	8.86328e-05	0.006702	Upregulated
14	hsa-miR-6812-3p	2.63251	2.42163	19.9785	0.000130713	0.0091779	Upregulated
15	hsa-miR-517a-3p	3.44101	3.76359	16.2334	0.000162526	0.0100018	Upregulated
16	hsa-miR-200b-3p	2.17412	4.92478	15.6212	0.000162796	0.0100018	Upregulated
17	hsa-miR-203a-3p	2.0226	5.655	14.646	0.000251728	0.0145558	Upregulated
18	hsa-miR-205-5p	1.42214	7.85237	13.4458	0.000409875	0.0223837	Upregulated
19	hsa-miR-487b-5p	2.0821	2.52283	12.8435	0.000591733	0.0306144	Upregulated
20	hsa-miR-1283	2.3988	2.84951	15.9608	0.000724341	0.0356014	Upregulated
21	hsa-miR-34c-3p	1.88894	2.70105	11.6889	0.00094273	0.0422632	Upregulated
22	hsa-miR-520b-5p	2.7915	2.54632	18.1003	0.00094587	0.0422632	Upregulated
23	hsa-miR-1276	1.95144	2.46558	13.3812	0.0012791	0.0546677	Nonsignificant
24	hsa-miR-5006-3p	1.67349	2.40906	13.2771	0.00161543	0.0661655	Nonsignificant
25	hsa-miR-1268b	-1.90481	3.02403	10.2382	0.00184898	0.0724794	Nonsignificant
26	hsa-miR-4738-3p	1.62417	2.99202	10.1645	0.00191705	0.0724794	Nonsignificant
27	hsa-miR-1288-3p	2.0141	2.45137	16.7786	0.00204527	0.0744631	Nonsignificant
28	hsa-miR-200c-3p	1.20189	6.01947	9.82489	0.00226623	0.0795609	Nonsignificant
29	hsa-miR-518b	1.87122	2.74918	8.88626	0.00361638	0.122583	Nonsignificant
30	hsa-miR-105-5p	2.07898	2.48882	9.08818	0.00410347	0.12529	Nonsignificant
31	hsa-miR-182-3p	2.24051	2.49266	9.98995	0.00410347	0.12529	Nonsignificant
32	hsa-miR-624-5p	1.77513	2.68616	8.93036	0.00414096	0.12529	Nonsignificant
33	hsa-miR-6881-3p	1.76959	2.44039	11.8486	0.00420609	0.12529	Nonsignificant
34	hsa-miR-6509-5p	2.16261	2.50061	12.8602	0.00435703	0.12597	Nonsignificant
35	hsa-miR-3620-3p	-1.92862	2.57562	8.36927	0.00469356	0.128203	Nonsignificant
36	hsa-miR-4665-5p	1.96492	3.06691	10.2741	0.0049141	0.128203	Nonsignificant
37	hsa-miR-525-5p	3.37677	2.49956	10.7114	0.00501104	0.128203	Nonsignificant
38	hsa-miR-11401	-1.80333	2.79062	8.21802	0.00506798	0.128203	Nonsignificant
39	hsa-miR-4446-5p	1.4276	2.38624	8.31887	0.00508637	0.128203	Nonsignificant
40	hsa-miR-143-5p	2.15836	3.73559	8.04497	0.0065477	0.16091	Nonsignificant
41	hsa-miR-19b-1-5p	1.69094	2.51822	8.83907	0.00746479	0.178973	Nonsignificant
42	hsa-miR-520d-5p	3.82545	2.51726	10.784	0.00800558	0.18028	Nonsignificant
43	hsa-miR-31-5p	1.47827	4.28712	7.36823	0.00808506	0.18028	Nonsignificant
44	hsa-miR-6793-3p	1.48928	2.38889	11.7678	0.00810519	0.18028	Nonsignificant
45	hsa-miR-8485	1.15048	2.4037	8.16753	0.00825288	0.18028	Nonsignificant
46	hsa-miR-744-3p	1.92218	2.45103	10.8498	0.00867091	0.184366	Nonsignificant
47	hsa-miR-3195	-1.63945	2.89865	7.14033	0.00881507	0.184366	Nonsignificant
48	hsa-miR-337-5p	1.59412	3.69362	6.97315	0.00964477	0.194837	Nonsignificant
49	hsa-miR-33b-5p	-1.8901	2.55644	7.02871	0.00971212	0.194837	Nonsignificant
50	hsa-miR-3174	1.32176	2.67295	6.94046	0.0099391	0.195403	Nonsignificant
51	hsa-miR-2277-3p	1.35851	2.57107	6.75704	0.0107962	0.208092	Nonsignificant
52	hsa-miR-3939	-1.77852	2.39117	12.9104	0.0114446	0.216347	Nonsignificant
53	hsa-miR-483-3p	1.66677	6.60681	6.6294	0.0125861	0.231069	Nonsignificant
54	hsa-miR-6873-3p	1.54732	2.43409	8.05095	0.0128402	0.231069	Nonsignificant
55	hsa-miR-214-5p	1.57958	2.64761	6.47311	0.0129286	0.231069	Nonsignificant
56	hsa-miR-589-3p	1.35489	2.55198	6.28523	0.0138377	0.237802	Nonsignificant
57	hsa-miR-4701-5p	1.03272	2.40798	6.42848	0.0141631	0.237802	Nonsignificant
58	hsa-miR-135b-5p	2.55371	3.16546	6.61463	0.0142293	0.237802	Nonsignificant
59	hsa-miR-6741-3p	1.5425	2.82561	6.20135	0.0144663	0.237802	Nonsignificant
60	hsa-miR-141-5p	1.42528	2.92641	6.19045	0.0145149	0.237802	Nonsignificant
61	hsa-miR-7851-3p	1.66915	2.44504	9.49221	0.0150481	0.242496	Nonsignificant
62	hsa-miR-302b-3p	3.27444	2.65978	7.38915	0.0157095	0.249072	Nonsignificant
63	hsa-miR-34b-5p	1.66546	2.77495	5.97876	0.0163838	0.255639	Nonsignificant
64	hsa-miR-491-5p	1.41485	3.85547	5.8596	0.0173539	0.266388	Nonsignificant
65	hsa-miR-377-5p	1.24989	2.41671	9.29411	0.0176147	0.266388	Nonsignificant
66	hsa-miR-4466	-2.21679	2.76702	8.15221	0.0180749	0.26682	Nonsignificant
67	hsa-miR-767-5p	2.40043	2.49088	6.8866	0.0181861	0.26682	Nonsignificant
68	hsa-miR-4510	1.17335	3.49031	5.73018	0.0185605	0.268308	Nonsignificant
69	hsa-miR-127-5p	1.54059	3.0814	5.70393	0.0188641	0.268746	Nonsignificant
70	hsa-miR-12136	1.68104	7.00743	5.68428	0.0203969	0.282686	Nonsignificant
71	hsa-miR-1908-3p	1.03798	2.37869	5.75693	0.0204178	0.282686	Nonsignificant
72	hsa-miR-7108-5p	1.42777	2.46223	6.30466	0.0214289	0.283239	Nonsignificant
73	hsa-miR-24-2-5p	0.981089	2.39443	6.60683	0.0215242	0.283239	Nonsignificant
74	hsa-miR-935	1.36913	2.68373	5.42861	0.021841	0.283239	Nonsignificant
75	hsa-miR-551a	1.34884	2.88397	5.41875	0.0220007	0.283239	Nonsignificant
76	hsa-miR-708-5p	1.58852	3.9271	5.46015	0.0225561	0.283239	Nonsignificant
77	hsa-miR-6736-5p	1.51147	2.41798	9.97111	0.0227084	0.283239	Nonsignificant
78	hsa-miR-4508	-0.966664	10.5921	5.42756	0.0227352	0.283239	Nonsignificant
79	hsa-miR-215-5p	-0.88841	6.91525	5.31418	0.0232409	0.283239	Nonsignificant
80	hsa-miR-382-3p	1.13492	3.72997	5.31344	0.0232502	0.283239	Nonsignificant
81	hsa-miR-4677-3p	0.950745	2.4969	5.32454	0.0233481	0.283239	Nonsignificant
82	hsa-miR-370-3p	1.14057	4.73813	5.27978	0.0236799	0.283239	Nonsignificant
83	hsa-miR-548i	1.18739	2.39833	8.55672	0.0239154	0.283239	Nonsignificant
84	hsa-miR-643	-1.33997	2.45523	5.72293	0.0247468	0.289597	Nonsignificant
85	hsa-miR-186-3p	-1.47889	2.62586	5.18472	0.0255287	0.295232	Nonsignificant
86	hsa-miR-190a-5p	-0.86425	7.33973	5.05644	0.0267522	0.305784	Nonsignificant
87	hsa-miR-200a-3p	1.13519	5.96709	5.04645	0.027753	0.312986	Nonsignificant
88	hsa-miR-5090	1.24491	2.42107	6.56553	0.0280191	0.312986	Nonsignificant
89	hsa-miR-301b-3p	1.2879	2.68049	4.94386	0.0285054	0.31484	Nonsignificant
90	hsa-miR-4688	1.14796	2.46282	5.21487	0.0289604	0.315339	Nonsignificant
91	hsa-miR-181c-3p	0.860798	4.5305	4.88486	0.0293977	0.315339	Nonsignificant
92	hsa-miR-345-5p	0.848855	5.30325	4.87776	0.029513	0.315339	Nonsignificant
93	hsa-miR-4664-3p	-1.57322	2.42377	6.77451	0.0302011	0.319222	Nonsignificant
94	hsa-miR-409-5p	1.34296	3.36662	4.62826	0.0339676	0.351596	Nonsignificant
95	hsa-miR-96-5p	0.936471	7.98986	4.66744	0.0339793	0.351596	Nonsignificant
96	hsa-miR-141-3p	1.11452	6.27261	4.63058	0.0351788	0.359206	Nonsignificant
97	hsa-miR-3164	1.0481	2.52907	5.58711	0.0354455	0.359206	Nonsignificant
98	hsa-miR-6511b-3p	1.52542	2.69962	6.36713	0.0375217	0.374943	Nonsignificant
99	hsa-miR-3960	-1.06238	9.22997	4.50886	0.037794	0.374943	Nonsignificant
100	hsa-miR-487b-3p	0.948715	4.76637	4.41605	0.0381428	0.374943	Nonsignificant
101	hsa-miR-7110-5p	-1.34039	2.49239	4.69242	0.0394745	0.38162	Nonsignificant
102	hsa-miR-9-5p	1.35227	9.26972	4.4319	0.0395984	0.38162	Nonsignificant
103	hsa-miR-519c-5p	1.57137	2.72502	6.72452	0.0406522	0.38483	Nonsignificant
104	hsa-miR-329-3p	1.04517	3.40186	4.26842	0.04144	0.38483	Nonsignificant
105	hsa-miR-550a-3-5p	1.20899	3.39928	4.26476	0.0415797	0.38483	Nonsignificant
106	hsa-miR-6833-5p	-1.76411	2.65854	8.04523	0.0419721	0.38483	Nonsignificant
107	hsa-miR-548as-5p	0.986629	2.38331	5.06121	0.0419786	0.38483	Nonsignificant
108	hsa-miR-1273c	1.26986	2.41229	5.75766	0.0422804	0.38483	Nonsignificant
109	hsa-miR-210-3p	0.875654	5.39691	4.21209	0.0427771	0.385778	Nonsignificant
110	hsa-miR-23c	1.47864	2.4028	7.13596	0.0434091	0.387919	Nonsignificant
111	hsa-miR-199b-5p	0.838791	5.82381	4.10267	0.0455082	0.396285	Nonsignificant
112	hsa-miR-3141	-1.47833	2.6767	4.0966	0.045665	0.396285	Nonsignificant
113	hsa-miR-384	-1.60293	2.54329	4.23213	0.0458432	0.396285	Nonsignificant
114	hsa-miR-129-2-3p	0.835918	2.5923	4.15274	0.0459578	0.396285	Nonsignificant
115	hsa-miR-944	1.63078	2.48049	6.19302	0.0471337	0.400303	Nonsignificant
116	hsa-miR-4657	0.891281	2.36325	7.40608	0.0472382	0.400303	Nonsignificant
117	hsa-miR-6868-3p	0.948318	2.43978	4.01981	0.0477569	0.40124	Nonsignificant
118	hsa-miR-181d-3p	1.07993	2.43924	5.42953	0.0483768	0.403003	Nonsignificant
119	hsa-miR-449a	1.22272	3.89286	3.92275	0.0509764	0.418405	Nonsignificant
120	hsa-miR-503-5p	-0.70419	6.46505	3.88974	0.0513732	0.418405	Nonsignificant
121	hsa-miR-548bc	-1.24713	2.89405	3.88534	0.0515026	0.418405	Nonsignificant
122	hsa-miR-579-3p	1.1578	2.53731	3.85853	0.052357	0.42186	Nonsignificant
123	hsa-miR-6772-3p	1.0523	2.58253	3.84064	0.0528959	0.422737	Nonsignificant
124	hsa-miR-22-5p	1.02619	3.90344	3.75688	0.0555318	0.434414	Nonsignificant
125	hsa-miR-758-3p	1.16811	2.60535	3.75005	0.0557179	0.434414	Nonsignificant
126	hsa-miR-6511a-3p	0.92631	3.00703	3.73446	0.0561603	0.434414	Nonsignificant
127	hsa-miR-10b-5p	-0.563171	10.7039	3.73408	0.0561725	0.434414	Nonsignificant
128	hsa-miR-1185-5p	1.14953	2.3819	5.18991	0.0569699	0.434414	Nonsignificant
129	hsa-miR-515-3p	1.63071	2.42209	8.85569	0.0570085	0.434414	Nonsignificant
130	hsa-miR-4516	-0.648917	9.12616	3.67539	0.0581058	0.439369	Nonsignificant
131	hsa-miR-7855-5p	0.816486	2.37229	6.34637	0.0585925	0.439667	Nonsignificant
132	hsa-miR-7151-3p	1.0726	3.18882	3.65635	0.0591676	0.440619	Nonsignificant
133	hsa-miR-184	-1.79523	8.58905	3.63213	0.0616157	0.450074	Nonsignificant
134	hsa-miR-124-3p	1.23201	7.13176	3.62695	0.0617274	0.450074	Nonsignificant
135	hsa-miR-3168	1.01136	4.37908	3.59073	0.0618108	0.450074	Nonsignificant
136	hsa-miR-1297	-1.03721	3.42614	3.53745	0.062938	0.454912	Nonsignificant
137	hsa-miR-582-5p	1.10604	2.92159	3.51434	0.0638502	0.458137	Nonsignificant
138	hsa-miR-548aq-3p	-1.14152	2.80627	3.79621	0.0650224	0.460996	Nonsignificant
139	hsa-miR-664b-3p	1.05829	2.99452	3.47712	0.0651866	0.460996	Nonsignificant
140	hsa-miR-5189-3p	1.13271	3.22083	3.44489	0.0664851	0.4665	Nonsignificant
141	hsa-miR-1237-3p	0.994114	2.40147	5.91367	0.0684703	0.4665	Nonsignificant
142	hsa-miR-34b-3p	1.12111	2.68384	3.40721	0.0687088	0.4665	Nonsignificant
143	hsa-miR-7113-5p	0.855609	2.45888	4.5868	0.0687501	0.4665	Nonsignificant
144	hsa-miR-4446-3p	0.875205	4.43186	3.3785	0.0690521	0.4665	Nonsignificant
145	hsa-miR-487a-5p	1.08622	2.39031	4.58493	0.0690967	0.4665	Nonsignificant
146	hsa-miR-378h	1.27264	2.47923	6.34989	0.0692868	0.4665	Nonsignificant
147	hsa-miR-5001-3p	0.93233	2.96069	3.31941	0.0714873	0.478041	Nonsignificant
148	hsa-miR-579-5p	0.97048	2.66356	3.30471	0.07217	0.4786	Nonsignificant
149	hsa-miR-26a-2-3p	1.13058	2.90344	3.30652	0.0728965	0.4786	Nonsignificant
150	hsa-miR-4999-5p	-1.41914	2.68413	4.71162	0.0730316	0.4786	Nonsignificant
151	hsa-miR-6758-5p	0.938035	2.44743	6.6278	0.0740661	0.479265	Nonsignificant
152	hsa-miR-4755-5p	-1.36613	2.5378	4.57207	0.0744423	0.479265	Nonsignificant
153	hsa-miR-11400	0.782516	5.56574	3.25593	0.0745957	0.479265	Nonsignificant
154	hsa-miR-299-5p	0.997609	3.13349	3.22646	0.0755476	0.481766	Nonsignificant
155	hsa-miR-4747-5p	0.895519	2.49507	3.57215	0.0759652	0.481766	Nonsignificant
156	hsa-miR-7704	-1.09892	4.67485	3.21006	0.0771655	0.485378	Nonsignificant
157	hsa-miR-218-5p	0.88859	4.61568	3.18193	0.0775222	0.485378	Nonsignificant
158	hsa-miR-124-5p	1.59273	2.89628	3.22525	0.0794465	0.494278	Nonsignificant
159	hsa-miR-548h-5p	1.05242	2.46966	3.72251	0.0801774	0.495688	Nonsignificant
160	hsa-miR-126-3p	-0.441128	14.7979	3.10682	0.0810527	0.497968	Nonsignificant
161	hsa-miR-29a-5p	0.867171	2.52966	3.1059	0.0819802	0.498433	Nonsignificant
162	hsa-miR-379-3p	0.962997	2.92278	3.08566	0.0821425	0.498433	Nonsignificant
163	hsa-miR-1298-5p	0.986163	2.69327	3.02643	0.0850277	0.512775	Nonsignificant
164	hsa-miR-3125	0.916302	2.53002	2.94956	0.0890938	0.534019	Nonsignificant
165	hsa-miR-940	0.961418	2.76158	2.90007	0.091715	0.535388	Nonsignificant
166	hsa-miR-3173-3p	1.16709	2.56735	5.43794	0.0922206	0.535388	Nonsignificant
167	hsa-miR-5189-5p	0.874738	3.03996	3.0514	0.0922975	0.535388	Nonsignificant
168	hsa-miR-365a-5p	-1.21699	2.45664	4.15312	0.0923779	0.535388	Nonsignificant
169	hsa-miR-429	0.919638	4.39652	2.89276	0.092573	0.535388	Nonsignificant
170	hsa-miR-619-5p	0.951763	2.73862	2.87677	0.0930752	0.535388	Nonsignificant
171	hsa-miR-625-3p	0.58231	6.99442	2.85736	0.0941047	0.535388	Nonsignificant
172	hsa-miR-3190-3p	-1.30913	2.50299	4.09627	0.0941796	0.535388	Nonsignificant
173	hsa-miR-134-5p	0.642938	6.3705	2.83854	0.0951793	0.535388	Nonsignificant
174	hsa-miR-412-5p	1.13816	2.64827	3.51695	0.0952407	0.535388	Nonsignificant
175	hsa-miR-6750-5p	0.952508	2.43638	3.86714	0.0953133	0.535388	Nonsignificant
176	hsa-miR-3928-3p	0.737118	3.41821	2.8134	0.0966363	0.53956	Nonsignificant
177	hsa-miR-548ay-3p	0.684052	2.44922	3.21239	0.0980664	0.53956	Nonsignificant
178	hsa-miR-140-5p	0.546282	6.63911	2.78348	0.0984024	0.53956	Nonsignificant
179	hsa-miR-3149	0.887998	2.39209	5.01456	0.0987962	0.53956	Nonsignificant
180	hsa-miR-6802-5p	1.04226	2.4877	4.17199	0.0988004	0.53956	Nonsignificant
181	hsa-miR-625-5p	0.554692	6.65825	2.72506	0.101955	0.553116	Nonsignificant
182	hsa-miR-375-3p	-0.750853	7.44879	2.73951	0.102408	0.553116	Nonsignificant
183	hsa-miR-544a	-1.18111	2.56007	2.75312	0.103253	0.554634	Nonsignificant
184	hsa-miR-618	0.959461	2.85295	2.68701	0.105199	0.562017	Nonsignificant
185	hsa-miR-4639-5p	-1.19737	2.47248	4.86729	0.107107	0.56478	Nonsignificant
186	hsa-miR-1229-3p	0.500811	2.65177	2.64622	0.107256	0.56478	Nonsignificant
187	hsa-miR-6843-3p	0.734836	2.46008	2.63372	0.107864	0.56478	Nonsignificant
188	hsa-miR-148b-5p	0.736114	4.21646	2.62948	0.108078	0.56478	Nonsignificant
189	hsa-miR-544b	0.494483	2.40945	2.68461	0.108892	0.56478	Nonsignificant
190	hsa-miR-548aq-5p	-0.926362	2.59084	2.61317	0.109164	0.56478	Nonsignificant
191	hsa-miR-4773	0.683681	2.449	3.20338	0.111727	0.574442	Nonsignificant
192	hsa-miR-10a-5p	-0.446477	10.652	2.56848	0.1122	0.574442	Nonsignificant
193	hsa-miR-6740-5p	-1.19523	2.97901	3.51886	0.113134	0.576224	Nonsignificant
194	hsa-miR-4422	0.53123	2.50094	2.54412	0.114175	0.578524	Nonsignificant
195	hsa-miR-874-5p	0.743438	2.53264	2.49237	0.117591	0.587944	Nonsignificant
196	hsa-miR-4716-3p	0.750118	2.47093	2.49116	0.117745	0.587944	Nonsignificant
197	hsa-miR-3191-3p	0.638575	2.38709	3.32645	0.118055	0.587944	Nonsignificant
198	hsa-miR-513c-5p	1.15152	2.42988	6.50777	0.118426	0.587944	Nonsignificant
199	hsa-let-7e-3p	0.84135	2.60175	2.44963	0.120811	0.595091	Nonsignificant
200	hsa-miR-4433b-3p	0.691597	7.14908	2.45851	0.121383	0.595091	Nonsignificant
201	hsa-miR-6803-3p	-0.854078	3.00472	2.43718	0.121682	0.595091	Nonsignificant
202	hsa-miR-495-3p	0.817898	3.31997	2.42275	0.122778	0.597477	Nonsignificant
203	hsa-miR-378f	-0.907153	2.63669	2.40713	0.123977	0.60034	Nonsignificant
204	hsa-miR-219a-2-3p	1.29172	2.69802	2.43652	0.125773	0.602319	Nonsignificant
205	hsa-miR-3180-3p	1.05117	2.48076	3.16173	0.126167	0.602319	Nonsignificant
206	hsa-miR-4667-5p	0.7918	2.5838	2.37405	0.126558	0.602319	Nonsignificant
207	hsa-miR-548l	-0.760048	3.59139	2.36555	0.127232	0.602319	Nonsignificant
208	hsa-miR-551b-3p	-1.49567	2.76306	4.27997	0.127449	0.602319	Nonsignificant
209	hsa-miR-33a-3p	1.10747	2.43	4.66823	0.1298	0.60918	Nonsignificant
210	hsa-miR-6842-5p	0.909961	2.80856	2.57175	0.130887	0.60918	Nonsignificant
211	hsa-miR-3154	-1.01152	3.26441	2.3286	0.131063	0.60918	Nonsignificant
212	hsa-miR-4766-5p	0.753181	2.45142	3.23983	0.131674	0.60918	Nonsignificant
213	hsa-miR-511-5p	0.898432	2.56941	3.00992	0.131999	0.60918	Nonsignificant
214	hsa-miR-130b-5p	0.693919	4.25931	2.28288	0.133996	0.615374	Nonsignificant
215	hsa-miR-3667-5p	-0.856933	2.94152	2.26577	0.135446	0.615374	Nonsignificant
216	hsa-miR-125a-3p	-0.62329	5.14596	2.26327	0.135659	0.615374	Nonsignificant
217	hsa-miR-301a-5p	0.757465	2.52879	2.27175	0.135846	0.615374	Nonsignificant
218	hsa-miR-1343-3p	0.819311	2.63146	2.22895	0.138627	0.622382	Nonsignificant
219	hsa-miR-545-5p	-1.08278	2.55303	2.79485	0.13952	0.622382	Nonsignificant
220	hsa-miR-219a-5p	-1.08929	2.69847	2.2243	0.139891	0.622382	Nonsignificant
221	hsa-miR-496	0.77496	2.81615	2.21495	0.139925	0.622382	Nonsignificant
222	hsa-miR-10399-5p	0.610957	4.05039	2.20706	0.14056	0.622388	Nonsignificant
223	hsa-miR-449b-5p	0.92557	2.38521	4.70733	0.147237	0.649031	Nonsignificant
224	hsa-miR-101-3p	-0.476513	13.1403	2.12048	0.148506	0.651705	Nonsignificant
225	hsa-miR-2116-5p	0.748667	2.37839	4.3749	0.149302	0.652282	Nonsignificant
226	hsa-miR-27a-5p	-0.749651	3.91857	2.09688	0.150761	0.65493	Nonsignificant
227	hsa-miR-1303	0.789797	3.00524	2.09192	0.15124	0.65493	Nonsignificant
228	hsa-miR-1290	-0.748201	9.58258	2.0448	0.158004	0.677005	Nonsignificant
229	hsa-miR-3667-3p	0.402994	2.41625	2.04148	0.158196	0.677005	Nonsignificant
230	hsa-miR-509-3p	0.828671	2.82993	2.01979	0.158404	0.677005	Nonsignificant
231	hsa-miR-7977	0.769648	3.122	1.99285	0.16118	0.680325	Nonsignificant
232	hsa-miR-4799-5p	0.586369	2.3949	2.60637	0.161581	0.680325	Nonsignificant
233	hsa-miR-6767-5p	0.755065	2.50212	1.9857	0.161926	0.680325	Nonsignificant
234	hsa-miR-10401-3p	-0.907624	2.74313	1.98095	0.162424	0.680325	Nonsignificant
235	hsa-miR-6754-5p	0.626826	2.38162	3.81477	0.162641	0.680325	Nonsignificant
236	hsa-miR-497-3p	0.231051	2.38918	2.15781	0.163677	0.681757	Nonsignificant
237	hsa-miR-144-3p	-0.583162	12.0762	1.97273	0.164843	0.683716	Nonsignificant
238	hsa-miR-330-5p	0.740291	3.14022	1.91241	0.169808	0.701351	Nonsignificant
239	hsa-miR-1197	0.906624	2.48555	2.84035	0.1712	0.702017	Nonsignificant
240	hsa-miR-192-5p	-0.435552	9.48707	1.89811	0.171398	0.702017	Nonsignificant
241	hsa-miR-18b-3p	0.794628	2.47084	2.61665	0.17253	0.703724	Nonsignificant
242	hsa-miR-5585-3p	0.652507	2.53107	1.8648	0.175168	0.708145	Nonsignificant
243	hsa-miR-3065-3p	0.728891	2.6747	1.86435	0.175283	0.708145	Nonsignificant
244	hsa-miR-3622a-5p	0.794663	2.43556	2.73273	0.175797	0.708145	Nonsignificant
245	hsa-miR-10399-3p	0.678457	2.99686	1.84651	0.177279	0.708145	Nonsignificant
246	hsa-miR-193b-3p	0.747215	2.9398	1.84505	0.177449	0.708145	Nonsignificant
247	hsa-miR-6724-5p	-0.778937	3.12193	1.84087	0.177937	0.708145	Nonsignificant
248	hsa-miR-548g-5p	0.73546	2.42527	5.36957	0.180276	0.708885	Nonsignificant
249	hsa-miR-6729-5p	0.699582	2.58126	2.16223	0.180639	0.708885	Nonsignificant
250	hsa-miR-365a-3p	0.536413	4.85865	1.81605	0.180862	0.708885	Nonsignificant
251	hsa-miR-5010-3p	-0.635194	3.42378	1.81483	0.181007	0.708885	Nonsignificant
252	hsa-miR-424-5p	-0.389919	8.31418	1.80802	0.18182	0.709242	Nonsignificant
253	hsa-miR-136-5p	0.655178	4.19873	1.80053	0.18272	0.709936	Nonsignificant
254	hsa-miR-590-5p	0.715855	2.99112	1.78135	0.185047	0.716147	Nonsignificant
255	hsa-miR-570-3p	0.727	2.81699	1.77489	0.185901	0.716629	Nonsignificant
256	hsa-miR-6503-3p	0.735385	2.66965	1.75623	0.189017	0.717342	Nonsignificant
257	hsa-miR-378a-5p	0.626446	3.3104	1.74911	0.1891	0.717342	Nonsignificant
258	hsa-miR-656-3p	0.672075	2.59572	1.87305	0.189485	0.717342	Nonsignificant
259	hsa-miR-4753-5p	0.689728	2.64553	1.74021	0.190219	0.717342	Nonsignificant
260	hsa-miR-374b-3p	-0.737724	3.36506	1.73109	0.191312	0.717342	Nonsignificant
261	hsa-miR-431-3p	0.904258	2.7116	2.77471	0.191412	0.717342	Nonsignificant
262	hsa-miR-374a-5p	-0.4511	8.40015	1.72224	0.192442	0.717342	Nonsignificant
263	hsa-miR-137-3p	1.08384	4.7124	1.73715	0.19264	0.717342	Nonsignificant
264	hsa-miR-1250-5p	-0.633582	3.43148	1.72058	0.192653	0.717342	Nonsignificant
265	hsa-miR-212-3p	0.610483	2.4135	2.58502	0.193978	0.71955	Nonsignificant
266	hsa-miR-181c-5p	0.555335	4.23097	1.70149	0.195119	0.721061	Nonsignificant
267	hsa-miR-6787-3p	0.419685	2.44746	1.69954	0.197498	0.727	Nonsignificant
268	hsa-miR-1246	-0.526013	10.8901	1.68767	0.198206	0.727	Nonsignificant
269	hsa-miR-500b-5p	0.364065	2.61968	1.67387	0.199823	0.727565	Nonsignificant
270	hsa-miR-937-3p	0.537539	2.41315	1.78049	0.20058	0.727565	Nonsignificant
271	hsa-miR-4477b	0.82034	2.40788	2.95386	0.20058	0.727565	Nonsignificant
272	hsa-miR-149-5p	0.894172	3.73562	1.65566	0.202906	0.729347	Nonsignificant
273	hsa-miR-194-5p	-0.413955	8.39948	1.6329	0.204292	0.729347	Nonsignificant
274	hsa-miR-19a-3p	0.477159	6.17762	1.63193	0.204426	0.729347	Nonsignificant
275	hsa-miR-7845-5p	-0.842515	2.42825	2.19296	0.204894	0.729347	Nonsignificant
276	hsa-miR-6884-5p	0.593752	2.72368	1.62002	0.206133	0.729347	Nonsignificant
277	hsa-miR-3622a-3p	-0.960059	2.39608	2.092	0.20641	0.729347	Nonsignificant
278	hsa-miR-34c-5p	0.664758	3.79949	1.61361	0.206964	0.729347	Nonsignificant
279	hsa-miR-548ap-5p	0.636507	2.67322	1.61065	0.207439	0.729347	Nonsignificant
280	hsa-miR-216a-5p	0.911076	2.85311	2.13413	0.207749	0.729347	Nonsignificant
281	hsa-miR-1306-3p	0.619145	3.10899	1.59832	0.209112	0.730445	Nonsignificant
282	hsa-miR-6741-5p	0.582986	3.62749	1.59524	0.209548	0.730445	Nonsignificant
283	hsa-miR-539-3p	0.67811	2.69504	1.5906	0.21105	0.733082	Nonsignificant
284	hsa-miR-432-5p	0.45719	10.067	1.5635	0.21468	0.743065	Nonsignificant
285	hsa-miR-489-3p	0.675955	2.84731	1.82971	0.218392	0.75326	Nonsignificant
286	hsa-miR-106a-5p	0.508662	4.60539	2.0697	0.219419	0.754158	Nonsignificant
287	hsa-let-7g-3p	0.672686	2.61143	1.51685	0.221016	0.756998	Nonsignificant
288	hsa-miR-942-3p	1.06703	2.42092	3.74061	0.223422	0.762584	Nonsignificant
289	hsa-miR-3177-3p	0.541095	2.85136	1.48506	0.225942	0.768489	Nonsignificant
290	hsa-miR-1271-5p	0.64732	2.84093	1.4797	0.226716	0.768489	Nonsignificant
291	hsa-miR-3180	-0.772575	2.65303	1.46791	0.228561	0.772081	Nonsignificant
292	hsa-miR-6850-5p	0.932147	2.47149	2.36502	0.230748	0.774486	Nonsignificant
293	hsa-miR-374b-5p	0.451142	5.71442	1.45346	0.230849	0.774486	Nonsignificant
294	hsa-miR-543	0.520295	2.84466	1.44516	0.232234	0.775645	Nonsignificant
295	hsa-miR-204-5p	0.721684	7.88333	1.4536	0.232772	0.775645	Nonsignificant
296	hsa-miR-3196	0.639597	3.16993	1.43339	0.234072	0.77734	Nonsignificant
297	hsa-miR-493-5p	0.563085	4.94497	1.42801	0.235278	0.778714	Nonsignificant
298	hsa-miR-199a-5p	0.398582	7.43687	1.41435	0.237182	0.782382	Nonsignificant
299	hsa-miR-3150a-3p	0.4995	2.58996	1.61557	0.241167	0.792865	Nonsignificant
300	hsa-miR-335-3p	0.494856	4.99456	1.37803	0.243255	0.794474	Nonsignificant
301	hsa-miR-30d-3p	-0.471663	4.13643	1.37793	0.243272	0.794474	Nonsignificant
302	hsa-miR-6819-5p	0.42872	2.41569	3.05534	0.245979	0.799102	Nonsignificant
303	hsa-miR-197-5p	-0.518638	4.14929	1.36015	0.246315	0.799102	Nonsignificant
304	hsa-miR-3614-3p	-1.15744	2.49828	3.56255	0.247751	0.801116	Nonsignificant
305	hsa-miR-6788-5p	0.137301	2.4219	1.34805	0.248726	0.801238	Nonsignificant
306	hsa-miR-652-5p	-0.660061	3.1919	1.34229	0.249419	0.801238	Nonsignificant
307	hsa-miR-4748	-0.857287	2.72613	1.70736	0.252724	0.80921	Nonsignificant
308	hsa-miR-548ak	-0.687973	2.64079	1.29007	0.258778	0.816412	Nonsignificant
309	hsa-miR-132-5p	0.624853	2.65477	1.28758	0.259235	0.816412	Nonsignificant
310	hsa-miR-4677-5p	0.576251	2.44385	1.54334	0.260174	0.816412	Nonsignificant
311	hsa-miR-3911	0.701895	2.44947	1.67595	0.260292	0.816412	Nonsignificant
312	hsa-miR-208a-3p	0.53058	2.56728	1.28133	0.26102	0.816412	Nonsignificant
313	hsa-miR-1278	0.693524	2.39092	2.16018	0.261802	0.816412	Nonsignificant
314	hsa-miR-6721-5p	0.473924	3.40195	1.27272	0.262041	0.816412	Nonsignificant
315	hsa-miR-296-5p	0.517317	3.91216	1.27212	0.262096	0.816412	Nonsignificant
316	hsa-miR-214-3p	0.482518	4.26908	1.26345	0.263719	0.816412	Nonsignificant
317	hsa-miR-1287-5p	-0.495367	4.32786	1.25707	0.264921	0.816412	Nonsignificant
318	hsa-miR-4646-3p	0.567906	2.62589	1.25483	0.265343	0.816412	Nonsignificant
319	hsa-let-7i-3p	0.508231	3.76214	1.24959	0.266338	0.816412	Nonsignificant
320	hsa-miR-5697	1.05168	2.59133	3.4182	0.266711	0.816412	Nonsignificant
321	hsa-miR-505-5p	0.390867	6.41096	1.24237	0.267714	0.816412	Nonsignificant
322	hsa-miR-6876-5p	0.655084	2.44946	2.42253	0.268442	0.816412	Nonsignificant
323	hsa-miR-3675-5p	0.421221	2.47518	1.29373	0.268938	0.816412	Nonsignificant
324	hsa-miR-3682-3p	0.554918	2.89668	1.22991	0.270113	0.816412	Nonsignificant
325	hsa-miR-3691-5p	-0.999271	2.50622	2.96271	0.270409	0.816412	Nonsignificant
326	hsa-miR-1285-3p	0.571228	3.63148	1.21918	0.272199	0.816412	Nonsignificant
327	hsa-miR-183-5p	0.373586	9.33863	1.21839	0.272353	0.816412	Nonsignificant
328	hsa-miR-193b-5p	-0.436715	6.03038	1.21808	0.272414	0.816412	Nonsignificant
329	hsa-miR-211-5p	0.685874	5.60484	1.21492	0.274369	0.816847	Nonsignificant
330	hsa-miR-6731-5p	0.334831	2.39999	2.07658	0.275317	0.816847	Nonsignificant
331	hsa-miR-320d	-0.335909	9.16636	1.2011	0.275762	0.816847	Nonsignificant
332	hsa-miR-548q	0.590167	2.80801	1.19601	0.276776	0.816847	Nonsignificant
333	hsa-miR-3688-3p	0.500571	3.67288	1.19458	0.277061	0.816847	Nonsignificant
334	hsa-miR-4742-5p	0.486809	2.36145	2.368	0.278061	0.816847	Nonsignificant
335	hsa-miR-6780a-5p	0.537756	3.46805	1.18802	0.278376	0.816847	Nonsignificant
336	hsa-miR-99b-5p	-0.30795	8.46987	1.16338	0.283387	0.81761	Nonsignificant
337	hsa-miR-3679-5p	0.43137	5.51028	1.16078	0.283924	0.81761	Nonsignificant
338	hsa-miR-34a-5p	0.393881	6.68157	1.16046	0.28399	0.81761	Nonsignificant
339	hsa-miR-3179	0.162236	2.43884	1.15836	0.284654	0.81761	Nonsignificant
340	hsa-miR-676-3p	-0.582926	2.89604	1.15447	0.285229	0.81761	Nonsignificant
341	hsa-miR-146a-3p	-0.735713	2.56505	1.15618	0.285808	0.81761	Nonsignificant
342	hsa-miR-6511b-5p	0.615419	2.38765	2.23493	0.286295	0.81761	Nonsignificant
343	hsa-miR-1260b	0.403299	5.06385	1.14699	0.286785	0.81761	Nonsignificant
344	hsa-miR-6799-5p	-0.690165	2.52078	1.14393	0.287425	0.81761	Nonsignificant
345	hsa-miR-342-5p	0.479356	4.22098	1.14189	0.287854	0.81761	Nonsignificant
346	hsa-miR-122-3p	0.60116	2.90576	1.13922	0.288415	0.81761	Nonsignificant
347	hsa-miR-3131	-0.844496	4.56945	1.14252	0.289523	0.81761	Nonsignificant
348	hsa-miR-324-5p	-0.347664	7.79703	1.12517	0.291391	0.81761	Nonsignificant
349	hsa-miR-19b-3p	0.378031	7.68091	1.12434	0.291567	0.81761	Nonsignificant
350	hsa-miR-6859-5p	0.403868	2.65621	1.12236	0.292042	0.81761	Nonsignificant
351	hsa-miR-4286	0.506765	3.78732	1.12207	0.292052	0.81761	Nonsignificant
352	hsa-miR-494-3p	0.441311	4.66671	1.11869	0.292776	0.81761	Nonsignificant
353	hsa-miR-29a-3p	0.303124	10.4396	1.10795	0.295092	0.821744	Nonsignificant
354	hsa-miR-196b-5p	0.303801	7.53057	1.08998	0.299019	0.828095	Nonsignificant
355	hsa-miR-1973	0.028697	2.44984	1.08812	0.299714	0.828095	Nonsignificant
356	hsa-miR-378c	0.431811	2.53282	1.44727	0.301553	0.828095	Nonsignificant
357	hsa-miR-3614-5p	0.496231	2.89323	1.0777	0.301743	0.828095	Nonsignificant
358	hsa-miR-224-5p	0.466871	7.70179	1.07026	0.304659	0.828095	Nonsignificant
359	hsa-miR-23b-3p	0.32683	7.05184	1.06358	0.304915	0.828095	Nonsignificant
360	hsa-miR-675-5p	0.907401	2.45739	2.51715	0.306036	0.828095	Nonsignificant
361	hsa-miR-381-3p	0.381807	6.38607	1.0582	0.306135	0.828095	Nonsignificant
362	hsa-miR-1268a	0.524944	4.95086	1.05666	0.306632	0.828095	Nonsignificant
363	hsa-miR-4443	0.441713	4.45559	1.05515	0.306828	0.828095	Nonsignificant
364	hsa-miR-654-3p	0.387887	5.95247	1.05338	0.307232	0.828095	Nonsignificant
365	hsa-miR-3138	0.384574	2.59283	1.04919	0.308243	0.828095	Nonsignificant
366	hsa-miR-3115	0.432868	2.94719	1.04883	0.308324	0.828095	Nonsignificant
367	hsa-miR-151a-5p	0.266791	12.6766	1.04413	0.309355	0.8286	Nonsignificant
368	hsa-miR-3150a-5p	-0.0170985	2.35808	1.73018	0.310755	0.830088	Nonsignificant
369	hsa-miR-6826-5p	0.821956	2.54303	4.04606	0.313074	0.832655	Nonsignificant
370	hsa-miR-6514-5p	0.420164	2.7352	1.02668	0.313462	0.832655	Nonsignificant
371	hsa-miR-589-5p	-0.367702	6.14293	1.02308	0.314257	0.832655	Nonsignificant
372	hsa-miR-4440	0.589242	2.52031	1.69919	0.316866	0.83731	Nonsignificant
373	hsa-miR-5584-5p	0.335133	2.56055	0.999157	0.320003	0.842265	Nonsignificant
374	hsa-miR-6821-5p	0.550296	2.72997	1.14204	0.320645	0.842265	Nonsignificant
375	hsa-miR-4717-3p	0.300499	2.35834	2.04882	0.322779	0.842265	Nonsignificant
376	hsa-miR-147b-3p	0.327647	2.55332	1.13715	0.323607	0.842265	Nonsignificant
377	hsa-miR-4521	-0.685443	2.41951	3.15324	0.324153	0.842265	Nonsignificant
378	hsa-miR-889-3p	0.425662	5.32546	0.98116	0.324328	0.842265	Nonsignificant
379	hsa-miR-6820-5p	0.442524	2.37665	2.05735	0.325497	0.842265	Nonsignificant
380	hsa-miR-4488	-0.47914	5.26655	0.975019	0.325859	0.842265	Nonsignificant
381	hsa-miR-3157-5p	0.525157	3.42598	0.969843	0.327121	0.842265	Nonsignificant
382	hsa-miR-3163	0.361714	2.6252	0.969283	0.32731	0.842265	Nonsignificant
383	hsa-miR-4433b-5p	0.45845	7.67613	0.970021	0.328269	0.842528	Nonsignificant
384	hsa-miR-195-3p	0.648693	2.6939	1.35766	0.331025	0.847262	Nonsignificant
385	hsa-miR-6815-5p	0.428446	2.90616	0.951022	0.331837	0.847262	Nonsignificant
386	hsa-miR-6866-5p	0.506004	2.84504	0.946721	0.332928	0.847845	Nonsignificant
387	hsa-miR-518a-3p	0.737439	2.4696	1.50526	0.335213	0.849351	Nonsignificant
388	hsa-miR-181a-5p	-0.301825	11.2288	0.935984	0.335671	0.849351	Nonsignificant
389	hsa-miR-652-3p	0.352331	8.8936	0.934055	0.336424	0.849351	Nonsignificant
390	hsa-miR-133a-3p	0.564434	5.31104	0.93229	0.337619	0.849351	Nonsignificant
391	hsa-miR-628-3p	0.318883	7.14361	0.927444	0.337876	0.849351	Nonsignificant
392	hsa-miR-6515-5p	0.702748	2.96777	1.95212	0.340322	0.849351	Nonsignificant
393	hsa-miR-331-5p	0.521397	2.99904	0.914684	0.341206	0.849351	Nonsignificant
394	hsa-miR-339-5p	0.356935	6.90886	0.91463	0.34122	0.849351	Nonsignificant
395	hsa-miR-3684	-0.513846	2.48731	0.910454	0.342319	0.849351	Nonsignificant
396	hsa-miR-92a-1-5p	0.417769	3.05522	1.23513	0.342359	0.849351	Nonsignificant
397	hsa-miR-6882-5p	0.599285	2.70223	0.907787	0.343024	0.849351	Nonsignificant
398	hsa-miR-95-5p	0.517841	2.38691	1.7994	0.344478	0.850809	Nonsignificant
399	hsa-miR-500a-5p	0.487264	3.17108	0.886311	0.348772	0.857949	Nonsignificant
400	hsa-miR-154-5p	0.432909	5.09156	0.876665	0.351396	0.857949	Nonsignificant
401	hsa-miR-887-3p	0.477	2.79656	0.866515	0.354187	0.857949	Nonsignificant
402	hsa-miR-6730-5p	0.253546	2.53519	0.865823	0.354425	0.857949	Nonsignificant
403	hsa-miR-362-5p	-0.460049	3.71892	0.860516	0.355852	0.857949	Nonsignificant
404	hsa-miR-6134	0.586079	2.38656	1.66185	0.355893	0.857949	Nonsignificant
405	hsa-miR-10527-5p	0.390992	4.09762	0.859835	0.356041	0.857949	Nonsignificant
406	hsa-miR-382-5p	0.297002	9.5394	0.859205	0.356217	0.857949	Nonsignificant
407	hsa-miR-142-5p	0.264092	10.7646	0.858483	0.356418	0.857949	Nonsignificant
408	hsa-miR-548an	0.785031	2.50506	2.60502	0.356638	0.857949	Nonsignificant
409	hsa-miR-1179	0.418437	3.7764	0.856507	0.35697	0.857949	Nonsignificant
410	hsa-miR-4707-3p	0.286451	2.39148	2.34494	0.360507	0.864337	Nonsignificant
411	hsa-miR-7-1-3p	0.448039	3.54514	0.837963	0.362205	0.866297	Nonsignificant
412	hsa-miR-331-3p	0.430634	3.78316	0.833885	0.363371	0.866503	Nonsignificant
413	hsa-miR-377-3p	0.558256	3.31303	1.1377	0.364055	0.866503	Nonsignificant
414	hsa-miR-23a-5p	0.277827	2.93316	0.8268	0.365454	0.867734	Nonsignificant
415	hsa-miR-4659b-5p	0.335806	2.50762	0.816473	0.368453	0.870508	Nonsignificant
416	hsa-miR-30a-3p	-0.276899	7.88747	0.816206	0.368486	0.870508	Nonsignificant
417	hsa-miR-556-3p	0.444598	3.29288	0.812159	0.369671	0.870508	Nonsignificant
418	hsa-miR-127-3p	0.335744	6.5396	0.810477	0.370165	0.870508	Nonsignificant
419	hsa-miR-542-3p	0.374798	4.96446	0.806968	0.371199	0.870548	Nonsignificant
420	hsa-miR-3913-3p	0.324444	2.40579	0.94095	0.371953	0.870548	Nonsignificant
421	hsa-miR-3198	0.25696	2.77881	0.798909	0.373633	0.871495	Nonsignificant
422	hsa-miR-5009-5p	0.235884	2.61617	0.794399	0.37498	0.871495	Nonsignificant
423	hsa-miR-15b-5p	0.263855	9.60172	0.793988	0.375059	0.871495	Nonsignificant
424	hsa-miR-3192-5p	-0.526164	2.49749	0.789404	0.376435	0.871495	Nonsignificant
425	hsa-miR-3135b	1.10277	2.65279	2.26701	0.376791	0.871495	Nonsignificant
426	hsa-miR-4662a-5p	0.533748	3.09031	0.782751	0.379022	0.874598	Nonsignificant
427	hsa-miR-548au-5p	-0.526096	3.55481	1.35273	0.381464	0.878172	Nonsignificant
428	hsa-miR-660-5p	-0.257209	8.95596	0.765739	0.383658	0.879522	Nonsignificant
429	hsa-miR-380-5p	0.0711865	2.53413	0.761567	0.384995	0.879522	Nonsignificant
430	hsa-miR-1277-3p	-0.530486	3.20554	0.969393	0.385188	0.879522	Nonsignificant
431	hsa-miR-320c	-0.253026	10.6552	0.759388	0.38563	0.879522	Nonsignificant
432	hsa-miR-29c-3p	0.288777	9.93387	0.748871	0.388927	0.882656	Nonsignificant
433	hsa-miR-376c-3p	0.356659	7.1395	0.74653	0.390088	0.882656	Nonsignificant
434	hsa-miR-1185-2-3p	0.155681	2.35704	1.23059	0.390874	0.882656	Nonsignificant
435	hsa-miR-340-5p	-0.252439	8.88364	0.737917	0.392405	0.882656	Nonsignificant
436	hsa-miR-6764-5p	0.454906	2.47826	1.36408	0.393649	0.882656	Nonsignificant
437	hsa-miR-4762-5p	-0.655926	2.43125	1.28575	0.39418	0.882656	Nonsignificant
438	hsa-miR-3129-5p	0.365313	2.50207	1.40508	0.394513	0.882656	Nonsignificant
439	hsa-miR-221-5p	0.375813	3.95821	0.73081	0.394686	0.882656	Nonsignificant
440	hsa-miR-130a-3p	0.296718	9.921	0.726558	0.396175	0.882656	Nonsignificant
441	hsa-miR-6857-3p	0.135581	2.40957	1.37505	0.397102	0.882656	Nonsignificant
442	hsa-miR-217-5p	0.540107	2.88684	0.724153	0.397105	0.882656	Nonsignificant
443	hsa-miR-939-5p	-0.733972	2.56168	1.31692	0.399069	0.882656	Nonsignificant
444	hsa-miR-502-5p	0.0601232	2.42356	1.21279	0.399129	0.882656	Nonsignificant
445	hsa-miR-9-3p	0.492213	6.67652	0.719965	0.399575	0.882656	Nonsignificant
446	hsa-miR-641	-0.516177	3.04333	0.704576	0.403274	0.885436	Nonsignificant
447	hsa-miR-6809-5p	0.463514	2.48373	1.71754	0.403433	0.885436	Nonsignificant
448	hsa-let-7f-2-3p	0.451038	2.67129	0.702267	0.404043	0.885436	Nonsignificant
449	hsa-miR-192-3p	0.231374	2.39861	0.835273	0.405305	0.885436	Nonsignificant
450	hsa-miR-326	0.313965	7.49491	0.693716	0.406915	0.885436	Nonsignificant
451	hsa-miR-628-5p	0.324853	4.79846	0.693312	0.407045	0.885436	Nonsignificant
452	hsa-miR-4492	-0.490049	4.0678	0.693368	0.407139	0.885436	Nonsignificant
453	hsa-miR-1307-3p	0.255038	7.8684	0.686718	0.409277	0.886396	Nonsignificant
454	hsa-miR-664a-3p	0.386504	4.19015	0.686407	0.409383	0.886396	Nonsignificant
455	hsa-miR-1185-1-3p	0.406237	3.17477	0.674784	0.413364	0.893047	Nonsignificant
456	hsa-miR-208b-3p	0.562431	3.12967	0.662999	0.418032	0.901152	Nonsignificant
457	hsa-miR-27a-3p	0.24252	8.95512	0.653453	0.42082	0.902456	Nonsignificant
458	hsa-miR-1-3p	0.508714	8.5542	0.653165	0.422273	0.902456	Nonsignificant
459	hsa-miR-206	-0.555687	8.40829	0.650979	0.423063	0.902456	Nonsignificant
460	hsa-miR-765	0.349928	2.5995	0.903162	0.423381	0.902456	Nonsignificant
461	hsa-miR-202-3p	-0.494702	3.60864	0.645272	0.424121	0.902456	Nonsignificant
462	hsa-let-7b-5p	0.205811	16.873	0.643272	0.42445	0.902456	Nonsignificant
463	hsa-miR-6529-5p	0.543424	2.58764	0.64634	0.425435	0.902456	Nonsignificant
464	hsa-miR-493-3p	-0.339963	5.42991	0.636721	0.426811	0.902456	Nonsignificant
465	hsa-miR-301a-3p	-0.347564	5.02296	0.636478	0.4269	0.902456	Nonsignificant
466	hsa-miR-3146	0.454202	2.55747	0.630599	0.429036	0.903766	Nonsignificant
467	hsa-miR-1273h-3p	-0.38523	3.87797	0.628428	0.429829	0.903766	Nonsignificant
468	hsa-miR-122-5p	-0.390873	16.5448	0.63081	0.430277	0.903766	Nonsignificant
469	hsa-miR-191-3p	0.352112	4.52463	0.622824	0.431887	0.905212	Nonsignificant
470	hsa-miR-4645-3p	0.152002	2.5913	0.616197	0.434378	0.907094	Nonsignificant
471	hsa-miR-221-3p	0.27345	9.51125	0.615576	0.43463	0.907094	Nonsignificant
472	hsa-miR-1306-5p	-0.303068	5.29763	0.611231	0.436192	0.908424	Nonsignificant
473	hsa-miR-320b	-0.210737	8.79813	0.607738	0.437501	0.909226	Nonsignificant
474	hsa-miR-337-3p	0.379907	3.175	0.596298	0.441834	0.910874	Nonsignificant
475	hsa-miR-4676-5p	0.217369	2.44087	1.13857	0.442887	0.910874	Nonsignificant
476	hsa-miR-200a-5p	-0.52283	2.49957	0.592559	0.443265	0.910874	Nonsignificant
477	hsa-miR-450a-1-3p	-0.61424	2.60765	0.955845	0.443467	0.910874	Nonsignificant
478	hsa-miR-556-5p	0.335489	3.26114	0.591128	0.443814	0.910874	Nonsignificant
479	hsa-miR-885-5p	0.469679	4.23703	0.59305	0.443854	0.910874	Nonsignificant
480	hsa-miR-548a-3p	0.156484	3.29391	0.586967	0.445456	0.912256	Nonsignificant
481	hsa-miR-1260a	0.302025	4.37861	0.583122	0.446908	0.91296	Nonsignificant
482	hsa-miR-3605-3p	-0.269997	4.6236	0.579865	0.448176	0.91296	Nonsignificant
483	hsa-miR-369-5p	0.291839	6.06077	0.578817	0.448586	0.91296	Nonsignificant
484	hsa-miR-500a-3p	0.331057	4.16726	0.567696	0.452965	0.91868	Nonsignificant
485	hsa-miR-6807-5p	-0.513623	2.46953	0.56694	0.453265	0.91868	Nonsignificant
486	hsa-miR-766-3p	0.336515	4.33895	0.559831	0.456103	0.921043	Nonsignificant
487	hsa-miR-758-5p	0.17754	2.52931	0.555827	0.45775	0.921043	Nonsignificant
488	hsa-miR-1226-3p	0.393842	3.25982	0.555397	0.457887	0.921043	Nonsignificant
489	hsa-miR-365b-5p	0.317823	2.41278	0.815691	0.45821	0.921043	Nonsignificant
490	hsa-miR-378a-3p	-0.204057	8.67614	0.549369	0.460331	0.921043	Nonsignificant
491	hsa-miR-494-5p	0.311772	2.40844	2.37361	0.460699	0.921043	Nonsignificant
492	hsa-miR-222-5p	-0.130997	2.47084	0.68034	0.461273	0.921043	Nonsignificant
493	hsa-miR-10a-3p	-0.327125	4.38044	0.543181	0.462861	0.921043	Nonsignificant
494	hsa-miR-6779-5p	0.231813	2.54919	0.555787	0.463099	0.921043	Nonsignificant
495	hsa-miR-9985	0.467329	3.00075	0.539726	0.464284	0.921043	Nonsignificant
496	hsa-miR-6869-5p	0.227783	2.40141	1.12975	0.464738	0.921043	Nonsignificant
497	hsa-miR-6881-5p	-0.780336	2.75076	1.63454	0.466324	0.922327	Nonsignificant
498	hsa-miR-3187-3p	-0.319332	3.84706	0.523816	0.470926	0.929559	Nonsignificant
499	hsa-miR-668-3p	0.453654	2.41503	1.22283	0.472296	0.930395	Nonsignificant
500	hsa-miR-100-5p	-0.23557	8.14963	0.518291	0.473269	0.930446	Nonsignificant
501	hsa-miR-485-3p	0.360277	4.93821	0.511392	0.476221	0.934381	Nonsignificant
502	hsa-miR-411-3p	0.45192	2.41779	1.13261	0.479258	0.935498	Nonsignificant
503	hsa-miR-342-3p	-0.18474	11.0512	0.503857	0.47948	0.935498	Nonsignificant
504	hsa-miR-1284	0.355468	2.90231	0.503477	0.479645	0.935498	Nonsignificant
505	hsa-let-7g-5p	-0.187093	14.1349	0.498784	0.481694	0.937527	Nonsignificant
506	hsa-miR-93-3p	0.282003	5.7465	0.494289	0.483671	0.937527	Nonsignificant
507	hsa-miR-99b-3p	0.303274	4.10186	0.491986	0.484689	0.937527	Nonsignificant
508	hsa-miR-4725-3p	0.434936	2.39682	1.08123	0.484818	0.937527	Nonsignificant
509	hsa-miR-1301-3p	0.300961	5.66793	0.486741	0.487199	0.937527	Nonsignificant
510	hsa-miR-545-3p	0.534468	2.61587	1.06134	0.487957	0.937527	Nonsignificant
511	hsa-miR-1468-5p	0.335362	3.10487	0.479853	0.490111	0.937527	Nonsignificant
512	hsa-miR-877-5p	-0.25468	8.06261	0.475565	0.492052	0.937527	Nonsignificant
513	hsa-miR-582-3p	-0.372454	3.8603	0.475337	0.492156	0.937527	Nonsignificant
514	hsa-miR-150-5p	-0.222433	10.3766	0.474744	0.492425	0.937527	Nonsignificant
515	hsa-miR-6862-5p	0.134175	2.60998	0.473773	0.4929	0.937527	Nonsignificant
516	hsa-miR-145-5p	0.263364	6.91398	0.473313	0.493077	0.937527	Nonsignificant
517	hsa-miR-181d-5p	0.272357	5.03329	0.471693	0.493816	0.937527	Nonsignificant
518	hsa-miR-340-3p	-0.823723	2.99821	2.2375	0.496892	0.937527	Nonsignificant
519	hsa-miR-664b-5p	-0.299059	3.97829	0.46488	0.496945	0.937527	Nonsignificant
520	hsa-miR-4504	0.0492117	2.60576	0.459049	0.499683	0.937527	Nonsignificant
521	hsa-miR-181b-2-3p	-0.435164	2.55352	0.467031	0.500294	0.937527	Nonsignificant
522	hsa-miR-16-1-3p	0.520932	2.51181	1.26593	0.501265	0.937527	Nonsignificant
523	hsa-miR-433-3p	0.341881	2.87697	0.453167	0.502404	0.937527	Nonsignificant
524	hsa-miR-581	0.300958	2.39504	1.04915	0.504899	0.937527	Nonsignificant
525	hsa-miR-454-5p	0.297137	4.34845	0.446286	0.505659	0.937527	Nonsignificant
526	hsa-miR-190b-5p	0.37423	5.49744	0.447432	0.50592	0.937527	Nonsignificant
527	hsa-miR-576-5p	-0.235283	7.2816	0.444278	0.506616	0.937527	Nonsignificant
528	hsa-miR-675-3p	0.0348519	2.53372	0.440009	0.508692	0.937527	Nonsignificant
529	hsa-miR-212-5p	0.176746	2.41213	0.439928	0.509114	0.937527	Nonsignificant
530	hsa-miR-181a-2-3p	0.241313	5.66218	0.437984	0.509635	0.937527	Nonsignificant
531	hsa-miR-296-3p	-0.459224	2.92528	0.437706	0.50977	0.937527	Nonsignificant
532	hsa-miR-548f-3p	0.017337	2.41438	0.435896	0.511081	0.937527	Nonsignificant
533	hsa-let-7d-5p	-0.175579	12.0154	0.434566	0.511288	0.937527	Nonsignificant
534	hsa-miR-1236-5p	-0.4004	2.51228	0.440485	0.512543	0.937527	Nonsignificant
535	hsa-miR-205-3p	0.253463	2.56285	0.552643	0.51508	0.937527	Nonsignificant
536	hsa-miR-450b-5p	0.251688	5.38574	0.423451	0.516728	0.937527	Nonsignificant
537	hsa-miR-12135	0.313853	2.67576	0.647924	0.516739	0.937527	Nonsignificant
538	hsa-miR-584-3p	0.726659	2.54624	1.16403	0.516892	0.937527	Nonsignificant
539	hsa-miR-424-3p	0.273988	5.00436	0.419152	0.51886	0.937527	Nonsignificant
540	hsa-miR-548d-3p	0.452715	2.50642	0.848464	0.520612	0.937527	Nonsignificant
541	hsa-miR-1292-5p	-0.332706	3.0624	0.415329	0.520768	0.937527	Nonsignificant
542	hsa-miR-3620-5p	0.34619	2.5346	0.749181	0.521256	0.937527	Nonsignificant
543	hsa-miR-485-5p	0.280252	5.12071	0.413421	0.521725	0.937527	Nonsignificant
544	hsa-miR-548w	0.0676964	2.42618	0.527994	0.522188	0.937527	Nonsignificant
545	hsa-miR-574-5p	-0.224048	8.97535	0.409913	0.523493	0.937527	Nonsignificant
546	hsa-miR-2278	-0.410126	2.93717	0.407026	0.524957	0.937527	Nonsignificant
547	hsa-miR-6800-5p	-0.627149	2.52358	1.23821	0.525888	0.937527	Nonsignificant
548	hsa-miR-99a-5p	-0.206562	8.96481	0.403565	0.52672	0.937527	Nonsignificant
549	hsa-miR-28-5p	0.257912	5.93303	0.402792	0.527116	0.937527	Nonsignificant
550	hsa-miR-548aw	0.555064	2.42297	1.15083	0.527265	0.937527	Nonsignificant
551	hsa-miR-6783-3p	-0.348973	2.53499	0.400166	0.528463	0.937527	Nonsignificant
552	hsa-miR-7850-5p	0.009222	2.64854	0.399466	0.528853	0.937527	Nonsignificant
553	hsa-miR-423-5p	0.162112	14.7573	0.396819	0.530188	0.937527	Nonsignificant
554	hsa-miR-193a-5p	0.201019	8.06402	0.395409	0.530919	0.937527	Nonsignificant
555	hsa-miR-219a-1-3p	0.245022	2.41374	0.424437	0.533936	0.937527	Nonsignificant
556	hsa-miR-26b-5p	-0.161737	13.459	0.388996	0.534263	0.937527	Nonsignificant
557	hsa-miR-1296-5p	-0.310133	3.39366	0.385617	0.53604	0.937527	Nonsignificant
558	hsa-miR-25-5p	-0.268381	4.62053	0.379136	0.53948	0.937527	Nonsignificant
559	hsa-let-7d-3p	-0.168953	8.43974	0.37862	0.539755	0.937527	Nonsignificant
560	hsa-miR-3157-3p	0.319098	2.36871	0.977379	0.540015	0.937527	Nonsignificant
561	hsa-miR-32-5p	-0.204236	8.22816	0.377802	0.540193	0.937527	Nonsignificant
562	hsa-miR-126-5p	-0.1567	12.953	0.372844	0.542858	0.937527	Nonsignificant
563	hsa-miR-1277-5p	0.286972	4.26614	0.370316	0.544227	0.937527	Nonsignificant
564	hsa-miR-30b-5p	0.228701	5.66366	0.369826	0.544493	0.937527	Nonsignificant
565	hsa-miR-10400-5p	0.0630643	2.45083	0.369855	0.544505	0.937527	Nonsignificant
566	hsa-miR-576-3p	0.302918	3.54167	0.366559	0.546272	0.937527	Nonsignificant
567	hsa-miR-1908-5p	0.177872	7.17118	0.366393	0.546363	0.937527	Nonsignificant
568	hsa-miR-200b-5p	0.335713	2.78575	0.364402	0.547453	0.937527	Nonsignificant
569	hsa-miR-431-5p	0.282563	7.27427	0.361522	0.549735	0.937527	Nonsignificant
570	hsa-miR-4722-5p	0.344171	2.46096	1.18967	0.550863	0.937527	Nonsignificant
571	hsa-miR-6891-5p	0.301277	3.70231	0.35624	0.551965	0.937527	Nonsignificant
572	hsa-miR-548ay-5p	0.271978	3.57058	0.353372	0.553567	0.937527	Nonsignificant
573	hsa-miR-550a-5p	0.333935	4.34678	0.352287	0.554176	0.937527	Nonsignificant
574	hsa-miR-6791-3p	-0.0201012	2.46965	0.348079	0.556575	0.937527	Nonsignificant
575	hsa-miR-653-3p	0.0763956	2.44825	0.584203	0.55853	0.937527	Nonsignificant
576	hsa-miR-136-3p	0.27055	4.25443	0.344107	0.558804	0.937527	Nonsignificant
577	hsa-miR-3200-3p	-0.340207	3.21751	0.33997	0.561173	0.937527	Nonsignificant
578	hsa-miR-26a-1-3p	0.287553	3.46496	0.33825	0.562164	0.937527	Nonsignificant
579	hsa-miR-3130-5p	0.0194199	2.53311	0.354472	0.564277	0.937527	Nonsignificant
580	hsa-miR-4429	0.250729	3.95456	0.332225	0.565661	0.937527	Nonsignificant
581	hsa-miR-4511	0.295126	2.66491	0.331115	0.566309	0.937527	Nonsignificant
582	hsa-miR-548ac	0.0948198	2.46238	0.441573	0.566491	0.937527	Nonsignificant
583	hsa-miR-6129	0.296874	2.44115	0.626675	0.566819	0.937527	Nonsignificant
584	hsa-miR-450a-2-3p	0.305731	2.58758	0.328831	0.567649	0.937527	Nonsignificant
585	hsa-miR-4676-3p	0.158542	2.41442	0.328929	0.567941	0.937527	Nonsignificant
586	hsa-miR-30b-3p	-0.350283	3.65702	0.327944	0.568171	0.937527	Nonsignificant
587	hsa-miR-369-3p	0.257167	5.63251	0.327012	0.56877	0.937527	Nonsignificant
588	hsa-miR-185-3p	0.244994	4.91027	0.325788	0.569444	0.937527	Nonsignificant
589	hsa-miR-3942-5p	-0.000570365	2.98056	0.366698	0.570175	0.937527	Nonsignificant
590	hsa-miR-320e	-0.329523	3.63932	0.537367	0.572313	0.937527	Nonsignificant
591	hsa-miR-6516-5p	0.709482	3.6422	2.43985	0.573808	0.937527	Nonsignificant
592	hsa-miR-504-5p	0.313456	2.66056	0.316355	0.575421	0.937527	Nonsignificant
593	hsa-miR-877-3p	-0.330704	2.77922	0.313937	0.57654	0.937527	Nonsignificant
594	hsa-miR-146b-3p	0.297943	3.47517	0.311573	0.578317	0.937527	Nonsignificant
595	hsa-miR-196a-5p	0.227877	6.17487	0.309948	0.579039	0.937527	Nonsignificant
596	hsa-miR-548t-5p	-0.52857	2.60154	0.756537	0.581142	0.937527	Nonsignificant
597	hsa-miR-574-3p	-0.198533	6.3235	0.305791	0.581522	0.937527	Nonsignificant
598	hsa-miR-30c-2-3p	-0.326086	3.1058	0.304872	0.582089	0.937527	Nonsignificant
599	hsa-miR-4485-3p	-0.274199	2.37953	0.456299	0.582393	0.937527	Nonsignificant
600	hsa-miR-30c-5p	0.182833	7.25574	0.302722	0.583421	0.937527	Nonsignificant
601	hsa-miR-6818-5p	0.327546	2.56274	0.304054	0.583436	0.937527	Nonsignificant
602	hsa-miR-107	0.176354	7.3357	0.300938	0.58453	0.937527	Nonsignificant
603	hsa-miR-548c-3p	0.14606	2.48181	0.52858	0.584668	0.937527	Nonsignificant
604	hsa-miR-21-3p	-0.282932	3.40502	0.29999	0.585122	0.937527	Nonsignificant
605	hsa-miR-502-3p	-0.231091	4.54883	0.297625	0.586603	0.937527	Nonsignificant
606	hsa-miR-501-5p	-0.247131	3.88093	0.297139	0.586908	0.937527	Nonsignificant
607	hsa-miR-636	-0.318816	2.87418	0.296812	0.587114	0.937527	Nonsignificant
608	hsa-miR-106b-3p	0.179146	8.29396	0.296801	0.587121	0.937527	Nonsignificant
609	hsa-miR-144-5p	-0.214933	7.03692	0.29672	0.587171	0.937527	Nonsignificant
610	hsa-miR-320a-3p	-0.143881	13.6813	0.295155	0.588158	0.937527	Nonsignificant
611	hsa-miR-4655-5p	-0.0599904	2.4773	0.293809	0.589034	0.937527	Nonsignificant
612	hsa-miR-1910-3p	0.28348	2.41064	0.668978	0.590048	0.937527	Nonsignificant
613	hsa-miR-6131	-0.325335	3.20495	0.313254	0.59009	0.937527	Nonsignificant
614	hsa-miR-4746-5p	-0.208447	2.58566	0.291832	0.590288	0.937527	Nonsignificant
615	hsa-miR-627-5p	0.263308	4.63371	0.289604	0.59175	0.937527	Nonsignificant
616	hsa-miR-1227-3p	0.0887663	2.35045	0.550608	0.593103	0.937527	Nonsignificant
617	hsa-miR-181b-5p	-0.15203	8.97363	0.286763	0.593504	0.937527	Nonsignificant
618	hsa-miR-1304-3p	0.200174	5.12342	0.286011	0.593988	0.937527	Nonsignificant
619	hsa-miR-6813-5p	0.275818	2.64224	0.284989	0.594647	0.937527	Nonsignificant
620	hsa-miR-23a-3p	0.147957	10.6168	0.284697	0.594836	0.937527	Nonsignificant
621	hsa-miR-2355-5p	0.138446	2.44442	0.558574	0.595689	0.937527	Nonsignificant
622	hsa-let-7a-3p	0.202632	4.31268	0.280235	0.597733	0.937527	Nonsignificant
623	hsa-miR-548n	0.262375	2.94252	0.279912	0.597944	0.937527	Nonsignificant
624	hsa-miR-24-3p	0.15819	10.8667	0.279241	0.598382	0.937527	Nonsignificant
625	hsa-miR-6777-5p	0.278682	2.40841	0.672668	0.598506	0.937527	Nonsignificant
626	hsa-miR-6879-3p	-0.0205312	2.37706	0.43732	0.599239	0.937527	Nonsignificant
627	hsa-miR-3135a	-0.00575767	2.33756	0.470621	0.599315	0.937527	Nonsignificant
628	hsa-miR-4785	-0.387162	2.59089	0.277331	0.599635	0.937527	Nonsignificant
629	hsa-miR-30d-5p	0.166271	12.8295	0.276923	0.599903	0.937527	Nonsignificant
630	hsa-miR-4685-3p	-0.271605	2.89077	0.263674	0.608752	0.949847	Nonsignificant
631	hsa-miR-6785-5p	-0.742995	2.53035	0.922921	0.612941	0.954061	Nonsignificant
632	hsa-miR-23b-5p	-0.266678	3.45759	0.26854	0.616317	0.954061	Nonsignificant
633	hsa-miR-4435	-0.338092	2.80197	0.252298	0.616578	0.954061	Nonsignificant
634	hsa-miR-6758-3p	0.102812	2.38776	0.392091	0.619698	0.954061	Nonsignificant
635	hsa-miR-6806-3p	0.0702564	2.36759	0.342606	0.619698	0.954061	Nonsignificant
636	hsa-miR-1270	0.221946	4.00252	0.24167	0.624091	0.954061	Nonsignificant
637	hsa-miR-197-3p	0.146649	7.68703	0.241143	0.624469	0.954061	Nonsignificant
638	hsa-miR-191-5p	0.153975	13.0789	0.239372	0.625743	0.954061	Nonsignificant
639	hsa-miR-1294	0.178049	5.94996	0.239154	0.6259	0.954061	Nonsignificant
640	hsa-miR-497-5p	0.192135	5.39006	0.237203	0.627311	0.954061	Nonsignificant
641	hsa-miR-151b	-0.217992	4.8364	0.237078	0.627402	0.954061	Nonsignificant
642	hsa-miR-873-3p	-0.0582393	2.68333	0.234346	0.629412	0.954061	Nonsignificant
643	hsa-miR-769-5p	0.168572	5.51377	0.230959	0.631874	0.954061	Nonsignificant
644	hsa-miR-3173-5p	0.220505	3.35445	0.230958	0.631875	0.954061	Nonsignificant
645	hsa-miR-651-5p	-0.170596	5.38343	0.23029	0.632368	0.954061	Nonsignificant
646	hsa-miR-3912-3p	0.254744	2.36753	0.629596	0.632628	0.954061	Nonsignificant
647	hsa-miR-610	-0.47279	3.02746	0.708186	0.633958	0.954061	Nonsignificant
648	hsa-miR-409-3p	0.158102	8.5404	0.227288	0.634593	0.954061	Nonsignificant
649	hsa-miR-6747-3p	0.272422	2.79016	0.223917	0.637394	0.954061	Nonsignificant
650	hsa-let-7f-1-3p	-0.247447	2.97341	0.221251	0.639123	0.954061	Nonsignificant
651	hsa-miR-4436b-3p	-0.244577	2.40967	0.535025	0.639364	0.954061	Nonsignificant
652	hsa-miR-143-3p	0.144676	12.5958	0.220646	0.639581	0.954061	Nonsignificant
653	hsa-miR-380-3p	-0.41207	2.47443	0.221007	0.640121	0.954061	Nonsignificant
654	hsa-miR-3127-5p	-0.272075	3.20178	0.217234	0.64218	0.954061	Nonsignificant
655	hsa-miR-4775	0.291371	2.67057	0.217444	0.642295	0.954061	Nonsignificant
656	hsa-miR-6761-5p	0.100094	2.42432	0.41051	0.642295	0.954061	Nonsignificant
657	hsa-miR-4326	-0.290638	2.5069	0.215986	0.643136	0.954061	Nonsignificant
658	hsa-miR-16-2-3p	0.197866	4.10567	0.215599	0.643434	0.954061	Nonsignificant
659	hsa-miR-376a-3p	0.166032	7.31726	0.213259	0.645239	0.954061	Nonsignificant
660	hsa-miR-1285-5p	-0.178159	2.58567	0.21266	0.645991	0.954061	Nonsignificant
661	hsa-miR-379-5p	0.18458	5.80969	0.21217	0.646082	0.954061	Nonsignificant
662	hsa-miR-361-3p	-0.154756	6.84123	0.209582	0.648099	0.954061	Nonsignificant
663	hsa-miR-95-3p	-0.16868	6.53321	0.209403	0.648239	0.954061	Nonsignificant
664	hsa-miR-1976	-0.209628	3.81787	0.206526	0.650499	0.954061	Nonsignificant
665	hsa-let-7b-3p	-0.539522	4.88574	2.03693	0.651076	0.954061	Nonsignificant
666	hsa-miR-7706	-0.200083	3.74201	0.205172	0.65157	0.954061	Nonsignificant
667	hsa-miR-18a-5p	0.17303	6.48327	0.203251	0.653096	0.954061	Nonsignificant
668	hsa-miR-425-3p	0.150471	7.22397	0.202927	0.653354	0.954061	Nonsignificant
669	hsa-miR-330-3p	0.218379	3.67401	0.201024	0.654876	0.954061	Nonsignificant
670	hsa-miR-6817-3p	-0.0382151	2.36683	0.250468	0.655266	0.954061	Nonsignificant
671	hsa-miR-92a-3p	-0.175333	15.1433	0.200553	0.65574	0.954061	Nonsignificant
672	hsa-miR-2276-3p	0.210897	3.17605	0.199367	0.656208	0.954061	Nonsignificant
673	hsa-miR-139-5p	-0.142012	9.38012	0.196309	0.658684	0.954061	Nonsignificant
674	hsa-miR-1255b-5p	0.179123	5.24661	0.195841	0.659065	0.954061	Nonsignificant
675	hsa-miR-329-5p	0.101661	2.46588	0.382971	0.659329	0.954061	Nonsignificant
676	hsa-miR-6748-5p	0.0883526	2.38358	0.409674	0.659379	0.954061	Nonsignificant
677	hsa-miR-378g	0.220414	2.53952	0.195028	0.659728	0.954061	Nonsignificant
678	hsa-miR-128-3p	0.116051	9.27137	0.193836	0.660703	0.954061	Nonsignificant
679	hsa-miR-4503	0.157434	2.56411	0.542562	0.661847	0.954061	Nonsignificant
680	hsa-miR-548b-5p	-0.270618	2.97546	0.191667	0.662744	0.954061	Nonsignificant
681	hsa-miR-3065-5p	-0.28277	3.71911	0.320234	0.662811	0.954061	Nonsignificant
682	hsa-let-7c-5p	-0.144943	12.4568	0.190561	0.663417	0.954061	Nonsignificant
683	hsa-miR-186-5p	-0.139062	9.90887	0.190036	0.663836	0.954061	Nonsignificant
684	hsa-miR-2115-5p	0.234762	2.57001	0.190004	0.663863	0.954061	Nonsignificant
685	hsa-miR-142-3p	0.122533	12.6824	0.188157	0.665399	0.954872	Nonsignificant
686	hsa-miR-410-3p	-0.3888	2.46664	0.307859	0.666372	0.954874	Nonsignificant
687	hsa-miR-873-5p	0.225654	3.1507	0.185056	0.668	0.955813	Nonsignificant
688	hsa-miR-3158-3p	0.216194	3.94958	0.181663	0.670873	0.958245	Nonsignificant
689	hsa-miR-2116-3p	0.392257	2.68796	0.395483	0.671649	0.958245	Nonsignificant
690	hsa-miR-323a-3p	-0.163239	5.47229	0.178298	0.673756	0.959858	Nonsignificant
691	hsa-miR-486-3p	0.156969	7.60637	0.175403	0.676296	0.962083	Nonsignificant
692	hsa-miR-150-3p	-0.197877	4.15539	0.226741	0.680182	0.966212	Nonsignificant
693	hsa-miR-146b-5p	0.122411	7.50666	0.167885	0.682884	0.967463	Nonsignificant
694	hsa-miR-4449	-0.311782	2.43755	0.278216	0.68491	0.967463	Nonsignificant
695	hsa-miR-708-3p	-0.330139	2.686	0.179818	0.685322	0.967463	Nonsignificant
696	hsa-miR-2355-3p	0.195236	3.66667	0.1636	0.686736	0.967463	Nonsignificant
697	hsa-miR-155-5p	-0.110012	9.06322	0.162696	0.687557	0.967463	Nonsignificant
698	hsa-miR-5193	0.197538	2.51586	0.162405	0.687821	0.967463	Nonsignificant
699	hsa-miR-188-5p	-0.249209	3.36793	0.160706	0.689372	0.967463	Nonsignificant
700	hsa-miR-99a-3p	0.207817	3.10041	0.160671	0.689404	0.967463	Nonsignificant
701	hsa-miR-3611	-0.197741	3.72667	0.158565	0.691339	0.967463	Nonsignificant
702	hsa-miR-3064-5p	0.200598	3.07868	0.166982	0.693138	0.967463	Nonsignificant
703	hsa-miR-488-3p	0.25523	2.92159	0.154249	0.695352	0.967463	Nonsignificant
704	hsa-miR-615-3p	0.428459	2.95245	0.525609	0.698195	0.967463	Nonsignificant
705	hsa-miR-6089	0.200724	2.59339	0.179199	0.698611	0.967463	Nonsignificant
706	hsa-miR-299-3p	-0.387214	3.11964	0.423723	0.699846	0.967463	Nonsignificant
707	hsa-miR-1537-5p	-0.0715808	2.3776	0.254688	0.7	0.967463	Nonsignificant
708	hsa-miR-138-1-3p	-0.28586	2.46331	0.147448	0.70181	0.967463	Nonsignificant
709	hsa-miR-548k	0.171261	3.46532	0.146786	0.702448	0.967463	Nonsignificant
710	hsa-miR-132-3p	0.144582	5.72094	0.14678	0.702454	0.967463	Nonsignificant
711	hsa-miR-4742-3p	-0.297207	3.83911	0.379729	0.704311	0.967463	Nonsignificant
712	hsa-miR-338-5p	0.182585	2.73881	0.143285	0.705848	0.967463	Nonsignificant
713	hsa-miR-4804-5p	0.184585	2.6459	0.142441	0.706675	0.967463	Nonsignificant
714	hsa-miR-151a-3p	0.105747	11.2212	0.141311	0.707786	0.967463	Nonsignificant
715	hsa-miR-548az-5p	-0.207837	2.63057	0.140853	0.708238	0.967463	Nonsignificant
716	hsa-miR-4646-5p	-0.192553	3.24632	0.140094	0.708989	0.967463	Nonsignificant
717	hsa-miR-148b-3p	0.117659	10.0255	0.139798	0.709282	0.967463	Nonsignificant
718	hsa-miR-3613-5p	0.12797	8.31575	0.138863	0.710211	0.967463	Nonsignificant
719	hsa-miR-548e-3p	-0.199703	3.78434	0.162126	0.710278	0.967463	Nonsignificant
720	hsa-miR-629-3p	-0.687693	2.65361	0.629221	0.711072	0.967463	Nonsignificant
721	hsa-miR-548c-5p	0.16312	3.97906	0.136567	0.712508	0.967463	Nonsignificant
722	hsa-let-7i-5p	-0.100121	14.9553	0.136376	0.7127	0.967463	Nonsignificant
723	hsa-miR-769-3p	0.178243	3.02459	0.134868	0.714221	0.967463	Nonsignificant
724	hsa-miR-181a-3p	0.148496	4.88032	0.134654	0.714438	0.967463	Nonsignificant
725	hsa-miR-29b-1-5p	0.135382	2.45745	0.132992	0.716128	0.967463	Nonsignificant
726	hsa-miR-6763-5p	-0.234617	2.99493	0.132864	0.716259	0.967463	Nonsignificant
727	hsa-miR-92b-5p	-0.137901	4.84851	0.131646	0.717506	0.967463	Nonsignificant
728	hsa-miR-22-3p	0.137316	9.09086	0.131168	0.718152	0.967463	Nonsignificant
729	hsa-miR-1247-5p	-0.212906	3.06253	0.130865	0.718308	0.967463	Nonsignificant
730	hsa-miR-363-3p	-0.150714	8.57397	0.130446	0.718895	0.967463	Nonsignificant
731	hsa-miR-6783-5p	0.114738	2.40427	0.387341	0.721604	0.967463	Nonsignificant
732	hsa-miR-17-3p	-0.144018	4.79059	0.127001	0.722321	0.967463	Nonsignificant
733	hsa-miR-135a-3p	-0.144874	2.41606	0.194644	0.722518	0.967463	Nonsignificant
734	hsa-miR-7976	-0.207803	3.24954	0.12585	0.723529	0.967463	Nonsignificant
735	hsa-miR-4533	0.216625	2.54724	0.140396	0.72361	0.967463	Nonsignificant
736	hsa-miR-33a-5p	0.147049	3.51897	0.125056	0.724367	0.967463	Nonsignificant
737	hsa-miR-548a-5p	-0.036353	2.47242	0.396925	0.728874	0.972162	Nonsignificant
738	hsa-miR-451a	-0.170379	14.5894	0.119009	0.731352	0.974144	Nonsignificant
739	hsa-miR-5698	-0.361887	2.75539	0.115937	0.734221	0.976643	Nonsignificant
740	hsa-miR-532-5p	0.104463	7.81653	0.114858	0.735398	0.976887	Nonsignificant
741	hsa-miR-550a-3p	-0.444406	2.58131	0.126182	0.739926	0.979818	Nonsignificant
742	hsa-miR-152-3p	-0.104661	7.56195	0.110299	0.740506	0.979818	Nonsignificant
743	hsa-miR-1261	-0.186614	2.79769	0.109987	0.74086	0.979818	Nonsignificant
744	hsa-miR-15b-3p	0.126497	5.90634	0.109213	0.74174	0.979818	Nonsignificant
745	hsa-miR-4687-3p	-0.293318	2.53345	0.108471	0.742588	0.979818	Nonsignificant
746	hsa-miR-153-3p	0.259892	4.75668	0.106843	0.744937	0.981469	Nonsignificant
747	hsa-miR-744-5p	0.10642	9.38064	0.104936	0.746669	0.981469	Nonsignificant
748	hsa-miR-454-3p	-0.101039	7.65603	0.103046	0.748881	0.981469	Nonsignificant
749	hsa-miR-2115-3p	0.144634	2.67704	0.102461	0.749571	0.981469	Nonsignificant
750	hsa-miR-5695	0.318058	2.42311	0.526881	0.750523	0.981469	Nonsignificant
751	hsa-miR-4668-5p	-0.304097	2.8437	0.156236	0.750541	0.981469	Nonsignificant
752	hsa-miR-548ad-5p	-0.129727	5.36728	0.101399	0.750828	0.981469	Nonsignificant
753	hsa-miR-21-5p	-0.0817891	13.8436	0.100213	0.752241	0.982009	Nonsignificant
754	hsa-miR-505-3p	0.139636	3.9072	0.0977894	0.755157	0.983102	Nonsignificant
755	hsa-miR-450a-5p	0.133574	3.8517	0.097779	0.755169	0.983102	Nonsignificant
756	hsa-miR-30c-1-3p	0.199924	3.58138	0.205116	0.757904	0.983102	Nonsignificant
757	hsa-miR-30e-5p	0.115808	11.2023	0.0916531	0.762954	0.983102	Nonsignificant
758	hsa-miR-484	0.126554	9.92026	0.0904461	0.764538	0.983102	Nonsignificant
759	hsa-miR-874-3p	0.119461	4.66834	0.0892349	0.765779	0.983102	Nonsignificant
760	hsa-miR-135a-5p	0.216146	3.89944	0.088279	0.767724	0.983102	Nonsignificant
761	hsa-miR-455-5p	-0.141246	4.20658	0.0877122	0.767727	0.983102	Nonsignificant
762	hsa-miR-10b-3p	0.121668	4.73595	0.0871374	0.768467	0.983102	Nonsignificant
763	hsa-miR-4772-3p	0.139387	3.6218	0.0869591	0.768697	0.983102	Nonsignificant
764	hsa-miR-542-5p	-0.154507	3.57574	0.0857843	0.77022	0.983102	Nonsignificant
765	hsa-miR-6805-5p	-0.128536	3.4754	0.0848522	0.771436	0.983102	Nonsignificant
766	hsa-miR-4683	-0.211965	2.56466	0.0843921	0.772039	0.983102	Nonsignificant
767	hsa-miR-195-5p	0.0875236	7.21316	0.0835015	0.773212	0.983102	Nonsignificant
768	hsa-miR-185-5p	0.0904848	13.1431	0.0824338	0.774626	0.983102	Nonsignificant
769	hsa-miR-323b-3p	0.120916	6.18451	0.0823789	0.774777	0.983102	Nonsignificant
770	hsa-miR-3913-5p	-0.133611	3.59721	0.0820148	0.775184	0.983102	Nonsignificant
771	hsa-miR-941	0.105108	6.38188	0.0817257	0.77557	0.983102	Nonsignificant
772	hsa-miR-106b-5p	0.106551	7.3889	0.0815132	0.775873	0.983102	Nonsignificant
773	hsa-miR-4433a-3p	-0.51507	2.75115	0.40731	0.776521	0.983102	Nonsignificant
774	hsa-miR-6515-3p	-0.220652	2.58652	0.149028	0.776663	0.983102	Nonsignificant
775	hsa-miR-101-5p	0.150329	2.95186	0.139392	0.777457	0.983102	Nonsignificant
776	hsa-miR-328-3p	-0.0938675	7.59342	0.0802735	0.777519	0.983102	Nonsignificant
777	hsa-miR-671-5p	-0.0906976	6.29935	0.080235	0.777571	0.983102	Nonsignificant
778	hsa-miR-616-3p	0.109444	2.93663	0.0798577	0.778081	0.983102	Nonsignificant
779	hsa-miR-3140-3p	-0.203537	2.77012	0.116953	0.780945	0.985454	Nonsignificant
780	hsa-miR-376a-5p	-0.141535	2.47089	0.0744343	0.785555	0.988797	Nonsignificant
781	hsa-miR-338-3p	0.10299	5.67182	0.0743981	0.785606	0.988797	Nonsignificant
782	hsa-miR-885-3p	0.167383	4.43381	0.0730045	0.7879	0.990416	Nonsignificant
783	hsa-miR-335-5p	0.0799892	12.125	0.0705714	0.791059	0.991572	Nonsignificant
784	hsa-miR-5187-5p	0.121294	4.60133	0.0698963	0.792038	0.991572	Nonsignificant
785	hsa-miR-4741	0.141734	2.43281	0.083678	0.792766	0.991572	Nonsignificant
786	hsa-miR-29c-5p	-0.098817	5.35248	0.0681334	0.794617	0.991572	Nonsignificant
787	hsa-miR-664a-5p	0.0741162	7.41537	0.0663741	0.797226	0.991572	Nonsignificant
788	hsa-miR-29b-2-5p	0.148693	2.77991	0.0661185	0.797608	0.991572	Nonsignificant
789	hsa-miR-101-2-5p	-0.314649	2.43087	0.0976145	0.797748	0.991572	Nonsignificant
790	hsa-miR-98-5p	0.0722	10.6022	0.0659824	0.797812	0.991572	Nonsignificant
791	hsa-miR-138-5p	-0.178629	4.13842	0.0658418	0.798331	0.991572	Nonsignificant
792	hsa-miR-3940-3p	0.102248	3.11633	0.0641191	0.800625	0.991572	Nonsignificant
793	hsa-miR-18b-5p	-0.144836	2.84898	0.0675091	0.801957	0.991572	Nonsignificant
794	hsa-miR-501-3p	0.0917534	6.26817	0.0631655	0.802082	0.991572	Nonsignificant
795	hsa-miR-20a-3p	0.123391	3.25411	0.0630544	0.802253	0.991572	Nonsignificant
796	hsa-miR-17-5p	0.078885	8.51491	0.0617995	0.804189	0.991572	Nonsignificant
797	hsa-let-7f-5p	-0.0570025	14.8578	0.0612292	0.805076	0.991572	Nonsignificant
798	hsa-miR-6833-3p	-0.125829	2.4042	0.158231	0.805489	0.991572	Nonsignificant
799	hsa-miR-27b-5p	0.141475	3.42049	0.0606589	0.805968	0.991572	Nonsignificant
800	hsa-miR-130b-3p	-0.0738664	8.85539	0.0589217	0.808711	0.993051	Nonsignificant
801	hsa-miR-3200-5p	-0.110626	3.67748	0.0570543	0.811708	0.993051	Nonsignificant
802	hsa-miR-6819-3p	-0.382137	2.39134	0.51275	0.811935	0.993051	Nonsignificant
803	hsa-miR-5583-3p	0.136842	2.83533	0.0568182	0.812223	0.993051	Nonsignificant
804	hsa-miR-2110	-0.0699358	7.18081	0.0545455	0.815817	0.993051	Nonsignificant
805	hsa-miR-1273h-5p	-0.177335	3.44602	0.0544718	0.817281	0.993051	Nonsignificant
806	hsa-miR-6734-5p	-0.0832816	5.57575	0.0529358	0.818506	0.993051	Nonsignificant
807	hsa-miR-1307-5p	-0.0974346	6.62547	0.0686815	0.818669	0.993051	Nonsignificant
808	hsa-miR-4489	-0.144317	2.78041	0.0522504	0.819664	0.993051	Nonsignificant
809	hsa-miR-3182	0.181711	5.72061	0.0518006	0.820746	0.993051	Nonsignificant
810	hsa-miR-760	-0.100034	4.48872	0.0509137	0.821946	0.993051	Nonsignificant
811	hsa-miR-499a-5p	-0.114505	4.63953	0.0504968	0.822668	0.993051	Nonsignificant
812	hsa-miR-20a-5p	-0.0781826	10.733	0.0504668	0.822755	0.993051	Nonsignificant
813	hsa-miR-4454	0.0905716	4.76032	0.0502204	0.823142	0.993051	Nonsignificant
814	hsa-miR-32-3p	0.0820365	5.65867	0.0501167	0.823322	0.993051	Nonsignificant
815	hsa-miR-93-5p	-0.069525	12.7209	0.0496443	0.824143	0.993051	Nonsignificant
816	hsa-miR-6832-5p	0.106828	2.39981	0.130765	0.824343	0.993051	Nonsignificant
817	hsa-miR-425-5p	0.0790887	11.0105	0.0483733	0.826463	0.994298	Nonsignificant
818	hsa-miR-6820-3p	0.106483	2.75562	0.0477917	0.827402	0.994298	Nonsignificant
819	hsa-miR-548e-5p	-0.342915	3.00179	0.303909	0.829069	0.994697	Nonsignificant
820	hsa-miR-7-5p	0.0679628	8.3317	0.0464755	0.829758	0.994697	Nonsignificant
821	hsa-miR-6502-5p	-0.275429	2.37188	0.0477273	0.832739	0.996856	Nonsignificant
822	hsa-miR-3120-3p	0.0939216	3.87995	0.0435979	0.835033	0.996856	Nonsignificant
823	hsa-miR-125b-5p	-0.0648952	10.6437	0.0434557	0.835298	0.996856	Nonsignificant
824	hsa-miR-532-3p	-0.0755384	5.87788	0.0429349	0.836274	0.996856	Nonsignificant
825	hsa-miR-6877-5p	0.118735	3.03401	0.0422536	0.837559	0.996856	Nonsignificant
826	hsa-miR-548j-5p	0.0731201	5.77448	0.0421163	0.83782	0.996856	Nonsignificant
827	hsa-miR-1255a	-0.196161	2.54832	0.188105	0.840226	0.996856	Nonsignificant
828	hsa-miR-1180-3p	-0.0680524	7.64075	0.0407755	0.840387	0.996856	Nonsignificant
829	hsa-miR-766-5p	0.167756	3.73577	0.176405	0.841626	0.996856	Nonsignificant
830	hsa-miR-4660	-0.540674	2.5498	0.0560112	0.8417	0.996856	Nonsignificant
831	hsa-miR-455-3p	-0.271091	2.56455	0.176968	0.842756	0.996875	Nonsignificant
832	hsa-miR-363-5p	-0.214611	2.40018	0.0787882	0.847467	0.996875	Nonsignificant
833	hsa-miR-146a-5p	-0.0638915	11.8777	0.0368779	0.84812	0.996875	Nonsignificant
834	hsa-miR-4714-3p	-0.423665	2.88818	0.595572	0.850377	0.996875	Nonsignificant
835	hsa-miR-590-3p	0.0628329	5.85019	0.0357261	0.850469	0.996875	Nonsignificant
836	hsa-miR-182-5p	0.0653122	9.97826	0.03568	0.850582	0.996875	Nonsignificant
837	hsa-miR-223-3p	0.0750382	14.3121	0.0356594	0.850804	0.996875	Nonsignificant
838	hsa-miR-378i	0.0733745	4.5861	0.0343424	0.85336	0.996875	Nonsignificant
839	hsa-miR-4732-3p	0.0780326	4.86555	0.0341039	0.853864	0.996875	Nonsignificant
840	hsa-miR-486-5p	-0.0707518	16.5218	0.0339799	0.854314	0.996875	Nonsignificant
841	hsa-miR-128-1-5p	-0.367161	2.52126	0.268271	0.855119	0.996875	Nonsignificant
842	hsa-miR-6751-5p	-0.489955	2.46171	0.163914	0.857741	0.996875	Nonsignificant
843	hsa-miR-1225-5p	0.125432	2.63183	0.107347	0.858416	0.996875	Nonsignificant
844	hsa-miR-3136-5p	-0.16484	2.65044	0.0318982	0.85878	0.996875	Nonsignificant
845	hsa-miR-671-3p	0.0743926	4.6193	0.0317876	0.858859	0.996875	Nonsignificant
846	hsa-miR-29b-3p	-0.0513303	8.03112	0.0312078	0.860139	0.996875	Nonsignificant
847	hsa-miR-18a-3p	-0.0792252	4.48273	0.0309654	0.860677	0.996875	Nonsignificant
848	hsa-miR-4479	-0.286577	2.43511	0.407112	0.860811	0.996875	Nonsignificant
849	hsa-miR-339-3p	0.0542895	6.76142	0.0307592	0.861137	0.996875	Nonsignificant
850	hsa-miR-181b-3p	-0.438178	2.45712	0.0543625	0.862356	0.996875	Nonsignificant
851	hsa-miR-422a	-0.0888624	2.6428	0.0291343	0.864818	0.996875	Nonsignificant
852	hsa-miR-20b-5p	-0.0575315	8.57383	0.0281271	0.867153	0.996875	Nonsignificant
853	hsa-miR-4710	0.0744473	4.35322	0.0271653	0.869423	0.996875	Nonsignificant
854	hsa-miR-199a-3p	0.0411478	12.9613	0.0265506	0.870895	0.996875	Nonsignificant
855	hsa-miR-383-5p	-0.0784948	2.38289	0.0263175	0.871547	0.996875	Nonsignificant
856	hsa-miR-3613-3p	0.0709565	2.92003	0.02573	0.872888	0.996875	Nonsignificant
857	hsa-miR-5010-5p	0.0642359	5.51596	0.0256138	0.873173	0.996875	Nonsignificant
858	hsa-miR-548at-5p	-0.108502	3.11631	0.0254427	0.873594	0.996875	Nonsignificant
859	hsa-let-7a-5p	-0.0357579	15.7629	0.0251769	0.87425	0.996875	Nonsignificant
860	hsa-miR-6513-5p	-0.548461	2.43199	0.0389758	0.874687	0.996875	Nonsignificant
861	hsa-miR-15a-5p	-0.055313	10.0066	0.0245098	0.87594	0.996875	Nonsignificant
862	hsa-miR-548ax	0.0700921	3.90764	0.0240894	0.876974	0.996875	Nonsignificant
863	hsa-miR-30a-5p	-0.0401416	9.66696	0.0238301	0.877632	0.996875	Nonsignificant
864	hsa-miR-4797-3p	-0.364386	2.35521	0.0386613	0.880046	0.996875	Nonsignificant
865	hsa-miR-4500	-0.588981	2.343	0.0466108	0.880591	0.996875	Nonsignificant
866	hsa-miR-7847-3p	-0.502501	2.71929	0.406857	0.881092	0.996875	Nonsignificant
867	hsa-miR-9903	0.0830402	2.44134	0.0308115	0.884095	0.996875	Nonsignificant
868	hsa-miR-361-5p	0.0408567	9.21068	0.0210991	0.884805	0.996875	Nonsignificant
869	hsa-miR-1299	0.0953028	5.39179	0.0209085	0.885528	0.996875	Nonsignificant
870	hsa-miR-371b-5p	-0.437445	2.36293	0.0248986	0.885594	0.996875	Nonsignificant
871	hsa-miR-548ar-3p	-0.595043	2.38876	0.0360309	0.885658	0.996875	Nonsignificant
872	hsa-miR-3117-3p	-0.874002	2.61115	0.0206064	0.886154	0.996875	Nonsignificant
873	hsa-miR-548h-3p	0.0699899	3.46412	0.0202232	0.887205	0.996875	Nonsignificant
874	hsa-miR-6818-3p	-0.384526	2.36109	0.0344693	0.888192	0.996875	Nonsignificant
875	hsa-miR-145-3p	0.0546458	4.53335	0.0195489	0.889089	0.996875	Nonsignificant
876	hsa-miR-223-5p	-0.0490164	8.81613	0.0195346	0.889129	0.996875	Nonsignificant
877	hsa-miR-3617-5p	-0.0983209	3.07648	0.0194462	0.889378	0.996875	Nonsignificant
878	hsa-miR-6786-3p	-0.601067	2.41448	0.0195004	0.896533	0.998475	Nonsignificant
879	hsa-miR-5586-5p	-0.11278	2.46487	0.0169093	0.896802	0.998475	Nonsignificant
880	hsa-miR-6855-3p	-0.260401	2.41071	0.016735	0.897403	0.998475	Nonsignificant
881	hsa-miR-15a-3p	-0.753822	2.75386	0.0302691	0.898733	0.998475	Nonsignificant
882	hsa-miR-204-3p	0.0702597	4.26991	0.0161133	0.899356	0.998475	Nonsignificant
883	hsa-let-7c-3p	-0.262187	2.37939	0.0459163	0.900397	0.998475	Nonsignificant
884	hsa-miR-324-3p	-0.0481549	5.13431	0.0157088	0.900513	0.998475	Nonsignificant
885	hsa-miR-16-5p	-0.0428824	17.8565	0.0148598	0.903317	0.998475	Nonsignificant
886	hsa-miR-28-3p	0.0334046	9.08323	0.0145177	0.90434	0.998475	Nonsignificant
887	hsa-miR-483-5p	0.0786603	12.4922	0.0145572	0.904384	0.998475	Nonsignificant
888	hsa-let-7e-5p	-0.0325973	10.2005	0.0143606	0.904856	0.998475	Nonsignificant
889	hsa-miR-548o-3p	-0.099256	2.77762	0.0142195	0.905323	0.998475	Nonsignificant
890	hsa-miR-4497	0.0729304	4.42953	0.013813	0.906743	0.998475	Nonsignificant
891	hsa-miR-6501-3p	-0.645022	2.40324	0.013666	0.907196	0.998475	Nonsignificant
892	hsa-miR-1291	-0.7638	2.54844	0.0128424	0.910081	0.998475	Nonsignificant
893	hsa-miR-411-5p	0.0473777	5.4125	0.0128103	0.910115	0.998475	Nonsignificant
894	hsa-miR-129-5p	-0.0597633	4.11005	0.0115132	0.914775	0.998475	Nonsignificant
895	hsa-miR-598-3p	-0.0390151	5.54883	0.0113216	0.915478	0.998475	Nonsignificant
896	hsa-miR-1224-5p	-0.0414945	4.81129	0.0107831	0.917505	0.998475	Nonsignificant
897	hsa-miR-4659b-3p	0.0459104	3.07861	0.0107704	0.917554	0.998475	Nonsignificant
898	hsa-miR-140-3p	0.0325832	8.96774	0.0107526	0.917621	0.998475	Nonsignificant
899	hsa-miR-6793-5p	0.11799	3.06073	0.0466885	0.919101	0.998475	Nonsignificant
900	hsa-miR-154-3p	-0.577557	2.5812	0.0312296	0.919344	0.998475	Nonsignificant
901	hsa-miR-6882-3p	-0.829998	2.41128	0.0161359	0.92172	0.998475	Nonsignificant
902	hsa-miR-222-3p	-0.0337825	6.79652	0.00969646	0.921758	0.998475	Nonsignificant
903	hsa-miR-7854-3p	-0.731734	2.51101	0.0117493	0.921815	0.998475	Nonsignificant
904	hsa-miR-106a-3p	-0.531758	2.40176	0.015361	0.921836	0.998475	Nonsignificant
905	hsa-miR-30e-3p	-0.0271891	8.69479	0.00956961	0.92227	0.998475	Nonsignificant
906	hsa-miR-942-5p	0.0338333	6.09131	0.00916255	0.923936	0.998475	Nonsignificant
907	hsa-miR-4672	-0.474869	2.36009	0.0247063	0.926162	0.998475	Nonsignificant
908	hsa-miR-4732-5p	-0.0330436	8.61613	0.00859884	0.926312	0.998475	Nonsignificant
909	hsa-miR-423-3p	0.029631	8.76311	0.00836848	0.927297	0.998475	Nonsignificant
910	hsa-miR-4433a-5p	-0.411976	2.43139	0.449867	0.927399	0.998475	Nonsignificant
911	hsa-miR-125b-2-3p	0.0491818	3.87191	0.00828398	0.927664	0.998475	Nonsignificant
912	hsa-miR-642a-5p	-0.064483	2.76686	0.00822424	0.927924	0.998475	Nonsignificant
913	hsa-miR-6825-5p	-0.0993572	2.45111	0.00819702	0.928043	0.998475	Nonsignificant
914	hsa-miR-139-3p	-0.0272938	7.48725	0.00762811	0.930579	0.998475	Nonsignificant
915	hsa-miR-584-5p	0.0294993	9.65549	0.00756124	0.930883	0.998475	Nonsignificant
916	hsa-miR-1249-3p	0.045765	3.60798	0.00702103	0.933391	0.998475	Nonsignificant
917	hsa-miR-5003-3p	-0.433397	2.37255	0.0251923	0.934132	0.998475	Nonsignificant
918	hsa-miR-495-5p	-0.658332	2.38064	0.0100938	0.934473	0.998475	Nonsignificant
919	hsa-miR-1262	-0.141909	2.95427	0.0563449	0.935048	0.998475	Nonsignificant
920	hsa-miR-548d-5p	-0.128285	3.15081	0.055934	0.935099	0.998475	Nonsignificant
921	hsa-miR-5589-5p	-0.5597	2.45389	0.01069	0.937481	0.998475	Nonsignificant
922	hsa-miR-6847-5p	-0.656867	2.40939	0.0114425	0.938923	0.998475	Nonsignificant
923	hsa-miR-323a-5p	0.00502231	2.80271	0.00584853	0.939195	0.998475	Nonsignificant
924	hsa-miR-6749-3p	-0.162886	2.46152	0.0481408	0.939392	0.998475	Nonsignificant
925	hsa-miR-6777-3p	-0.5371	2.38825	0.0179736	0.939562	0.998475	Nonsignificant
926	hsa-miR-4306	-0.0300772	7.21006	0.00539874	0.941611	0.999572	Nonsignificant
927	hsa-miR-1843	0.0213725	5.77645	0.00438731	0.947323	1	Nonsignificant
928	hsa-miR-378d	-0.385031	3.21715	0.444293	0.947632	1	Nonsignificant
929	hsa-miR-187-3p	-0.0493646	3.07321	0.00422424	0.94831	1	Nonsignificant
930	hsa-miR-103a-3p	0.0178702	11.3269	0.00389542	0.95036	1	Nonsignificant
931	hsa-miR-92b-3p	0.0201038	7.57668	0.00363239	0.952063	1	Nonsignificant
932	hsa-miR-374a-3p	-0.02557	4.18362	0.00307676	0.956379	1	Nonsignificant
933	hsa-miR-376b-3p	-0.00557127	4.22814	0.00293289	0.95692	1	Nonsignificant
934	hsa-miR-370-5p	-0.420089	2.43286	0.0247779	0.958523	1	Nonsignificant
935	hsa-miR-561-5p	-0.84928	2.48729	0.00430936	0.959905	1	Nonsignificant
936	hsa-miR-7110-3p	-0.867103	2.4384	0.00494127	0.961592	1	Nonsignificant
937	hsa-miR-3605-5p	-0.0258936	4.83323	0.0023022	0.961828	1	Nonsignificant
938	hsa-miR-3150b-3p	0.0128293	2.88359	0.00224273	0.962324	1	Nonsignificant
939	hsa-miR-26b-3p	0.0227427	4.28403	0.00212615	0.963315	1	Nonsignificant
940	hsa-miR-3615	0.0164831	8.49904	0.00200183	0.964415	1	Nonsignificant
941	hsa-miR-452-5p	0.0451338	2.51393	0.00188879	0.965422	1	Nonsignificant
942	hsa-miR-421	-0.012778	7.81328	0.00169899	0.967205	1	Nonsignificant
943	hsa-miR-642a-3p	-0.000454975	3.5305	0.00167229	0.967463	1	Nonsignificant
944	hsa-miR-148a-5p	-0.0266039	4.06701	0.00160141	0.96816	1	Nonsignificant
945	hsa-miR-27b-3p	-0.00954888	10.0178	0.00128105	0.97152	1	Nonsignificant
946	hsa-miR-4669	-0.034034	3.11124	0.00112327	0.973345	1	Nonsignificant
947	hsa-miR-1537-3p	-0.01868	3.46944	0.000939418	0.97561	1	Nonsignificant
948	hsa-miR-26a-5p	0.00797785	13.4775	0.00082248	0.977178	1	Nonsignificant
949	hsa-miR-629-5p	0.00905128	9.22467	0.000771946	0.97789	1	Nonsignificant
950	hsa-miR-659-5p	-1.07882	2.50676	0.00137929	0.978574	1	Nonsignificant
951	hsa-miR-122b-5p	-0.0368583	2.67575	0.000710604	0.978789	1	Nonsignificant
952	hsa-miR-362-3p	-0.0156131	2.83512	0.000602979	0.980472	1	Nonsignificant
953	hsa-miR-133b	-0.120109	2.44109	0.0313245	0.980732	1	Nonsignificant
954	hsa-miR-4750-5p	0.312231	3.02915	0.398282	0.981839	1	Nonsignificant
955	hsa-miR-6852-5p	0.00675908	3.5316	0.00051469	0.981946	1	Nonsignificant
956	hsa-miR-148a-3p	-0.0051335	12.8347	0.00050156	0.982178	1	Nonsignificant
957	hsa-miR-98-3p	-0.0203186	2.96059	0.000483547	0.9825	1	Nonsignificant
958	hsa-miR-4467	-1.11821	2.60956	0.0015097	0.983731	1	Nonsignificant
959	hsa-miR-4659a-3p	-0.00123872	2.88627	0.000402074	0.984042	1	Nonsignificant
960	hsa-miR-6842-3p	0.0101039	3.68841	0.000389095	0.984302	1	Nonsignificant
961	hsa-miR-592	-0.415901	2.45185	0.217382	0.984377	1	Nonsignificant
962	hsa-miR-183-3p	0.000869437	3.44151	0.000173327	0.989522	1	Nonsignificant
963	hsa-miR-125b-1-3p	0.0153952	3.13775	9.91712e-05	0.992074	1	Nonsignificant
964	hsa-miR-4766-3p	-0.485994	2.52912	0.795893	0.992863	1	Nonsignificant
965	hsa-miR-3074-5p	-0.0139128	3.26333	7.13491e-05	0.993277	1	Nonsignificant
966	hsa-miR-1275	0.00492054	4.66871	6.81884e-05	0.993439	1	Nonsignificant
967	hsa-miR-25-3p	0.0012541	11.9255	1.57143e-05	0.996846	1	Nonsignificant
968	hsa-miR-1228-5p	-0.277455	2.67266	0.0770917	0.998438	1	Nonsignificant
969	hsa-miR-125a-5p	-0.000410225	10.4226	3.71989e-06	0.998465	1	Nonsignificant
970	hsa-miR-3124-5p	-0.0254186	2.71394	8.5436e-07	0.999264	1	Nonsignificant
971	hsa-miR-6513-3p	0.00529366	3.40084	5.10184e-07	0.999432	1	Nonsignificant
972	hsa-miR-7849-3p	-1.15977	2.40509	4.08298e-07	0.999543	1	Nonsignificant
973	hsa-miR-4658	-1.35542	2.37771	3.11045e-07	0.999591	1	Nonsignificant
974	hsa-miR-6892-5p	-0.887348	2.38877	2.69861e-07	0.999596	1	Nonsignificant
975	hsa-miR-3194-5p	-0.794506	2.38397	2.53945e-07	0.999711	1	Nonsignificant
976	hsa-miR-3680-5p	-0.817292	2.34128	5.19081e-07	0.999731	1	Nonsignificant
977	hsa-miR-552-5p	-1.77702	2.58325	4.86783e-08	0.999824	1	Nonsignificant
978	hsa-miR-597-5p	-0.428146	2.36432	4.7281e-08	0.999827	1	Nonsignificant
979	hsa-miR-376b-5p	-1.6057	2.48254	-1.70131e-09	1	1	Nonsignificant
980	hsa-miR-2277-5p	-1.48942	2.42931	-4.30119e-07	1	1	Nonsignificant
981	hsa-miR-6848-5p	-1.15684	2.39495	-1.99585e-07	1	1	Nonsignificant
982	hsa-miR-548ag	-0.76697	2.39216	-2.89428e-07	1	1	Nonsignificant
983	hsa-miR-216a-3p	-0.750656	2.35547	-6.62808e-08	1	1	Nonsignificant

## Sheet: dge_OthervsRest_table
Others vs Rest
	microRNA	logFC	logCPM	F	PValue	FDR	expression
1	hsa-miR-222-5p	2.24006	2.47084	10.7962	0.00144566	0.861717	Nonsignificant
2	hsa-miR-491-5p	-5.1255	3.85547	8.83694	0.00372356	0.861717	Nonsignificant
3	hsa-miR-3622a-3p	2.24401	2.39608	9.90738	0.00446597	0.861717	Nonsignificant
4	hsa-miR-337-5p	-4.96092	3.69362	8.36249	0.00472879	0.861717	Nonsignificant
5	hsa-miR-548g-5p	2.16535	2.42527	9.53265	0.00498846	0.861717	Nonsignificant
6	hsa-miR-6721-5p	-4.41297	3.40195	7.64559	0.00681355	0.861717	Nonsignificant
7	hsa-miR-378a-5p	-4.29517	3.3104	7.18194	0.00865364	0.861717	Nonsignificant
8	hsa-miR-34c-3p	2.21556	2.70105	7.07521	0.00923719	0.861717	Nonsignificant
9	hsa-miR-3614-3p	2.03577	2.49828	7.01058	0.00943046	0.861717	Nonsignificant
10	hsa-miR-5189-5p	-3.61127	3.03996	6.40147	0.0130134	0.861717	Nonsignificant
11	hsa-miR-409-5p	-4.38859	3.36662	6.34734	0.013413	0.861717	Nonsignificant
12	hsa-miR-3614-5p	1.99085	2.89323	6.33292	0.0134592	0.861717	Nonsignificant
13	hsa-miR-92a-1-5p	-3.63423	3.05522	6.3035	0.0137046	0.861717	Nonsignificant
14	hsa-miR-99a-5p	1.31247	8.96481	6.28668	0.0137927	0.861717	Nonsignificant
15	hsa-miR-550a-3-5p	-4.05544	3.39928	6.18331	0.0146054	0.861717	Nonsignificant
16	hsa-miR-548a-3p	-4.02949	3.29391	5.91312	0.0168644	0.861717	Nonsignificant
17	hsa-miR-138-1-3p	2.13571	2.46331	6.69208	0.0190447	0.861717	Nonsignificant
18	hsa-miR-215-5p	1.35193	6.91525	5.56088	0.0203327	0.861717	Nonsignificant
19	hsa-miR-5189-3p	-3.94819	3.22083	5.38391	0.0224199	0.861717	Nonsignificant
20	hsa-miR-500b-5p	1.89822	2.61968	5.42811	0.0225856	0.861717	Nonsignificant
21	hsa-miR-4665-5p	-3.51216	3.06691	5.08891	0.0263265	0.861717	Nonsignificant
22	hsa-miR-143-5p	-4.93072	3.73559	5.23048	0.0264147	0.861717	Nonsignificant
23	hsa-miR-485-3p	-2.68839	4.93821	5.06907	0.0265677	0.861717	Nonsignificant
24	hsa-miR-127-5p	-3.73973	3.0814	4.88822	0.0293912	0.861717	Nonsignificant
25	hsa-miR-23a-5p	-3.44358	2.93316	4.87252	0.0296464	0.861717	Nonsignificant
26	hsa-miR-543	-3.33892	2.84466	4.8093	0.030698	0.861717	Nonsignificant
27	hsa-miR-3942-5p	-3.43003	2.98056	4.80892	0.0313338	0.861717	Nonsignificant
28	hsa-miR-1299	2.18064	5.39179	4.77082	0.032987	0.861717	Nonsignificant
29	hsa-miR-379-3p	-3.28354	2.92278	4.66018	0.0333383	0.861717	Nonsignificant
30	hsa-miR-3177-3p	-3.2123	2.85136	4.60981	0.0342839	0.861717	Nonsignificant
31	hsa-miR-582-5p	-3.47087	2.92159	4.54699	0.035503	0.861717	Nonsignificant
32	hsa-miR-370-3p	-2.48914	4.73813	4.51173	0.0361557	0.861717	Nonsignificant
33	hsa-miR-6842-5p	-3.1725	2.80856	4.37319	0.0391234	0.861717	Nonsignificant
34	hsa-miR-33a-5p	-2.64699	3.51897	4.34467	0.0397005	0.861717	Nonsignificant
35	hsa-miR-3115	-3.2487	2.94719	4.33882	0.0398847	0.861717	Nonsignificant
36	hsa-miR-10527-5p	-1.98439	4.09762	4.30474	0.0406015	0.861717	Nonsignificant
37	hsa-miR-551a	-3.25238	2.88397	4.29538	0.0408698	0.861717	Nonsignificant
38	hsa-miR-19a-3p	-1.66687	6.17762	4.1267	0.0448929	0.861717	Nonsignificant
39	hsa-miR-496	-3.09011	2.81615	4.10714	0.0454488	0.861717	Nonsignificant
40	hsa-miR-125b-2-3p	1.37617	3.87191	4.07386	0.046258	0.861717	Nonsignificant
41	hsa-miR-576-3p	-2.58058	3.54167	4.06633	0.046456	0.861717	Nonsignificant
42	hsa-miR-1228-5p	1.77062	2.67266	3.945	0.0497771	0.861717	Nonsignificant
43	hsa-miR-570-3p	-3.19703	2.81699	3.93593	0.0500926	0.861717	Nonsignificant
44	hsa-miR-3173-5p	-2.26342	3.35445	3.85174	0.0525026	0.861717	Nonsignificant
45	hsa-miR-6799-5p	1.64816	2.52078	3.82336	0.0533636	0.861717	Nonsignificant
46	hsa-miR-6884-5p	-2.90705	2.72368	3.9094	0.0540103	0.861717	Nonsignificant
47	hsa-miR-136-5p	-2.16363	4.19873	3.79629	0.0541989	0.861717	Nonsignificant
48	hsa-miR-6869-5p	1.96645	2.40141	7.65208	0.055243	0.861717	Nonsignificant
49	hsa-miR-26a-2-3p	-3.31908	2.90344	3.78526	0.0553581	0.861717	Nonsignificant
50	hsa-miR-1297	1.48239	3.42614	3.74359	0.0558661	0.861717	Nonsignificant
51	hsa-miR-6819-5p	1.52481	2.41569	5.22367	0.0579824	0.861717	Nonsignificant
52	hsa-miR-3688-3p	-1.97754	3.67288	3.65808	0.0586895	0.861717	Nonsignificant
53	hsa-miR-885-5p	-2.82225	4.23703	3.65255	0.0601119	0.861717	Nonsignificant
54	hsa-miR-22-5p	-2.33645	3.90344	3.61812	0.0601545	0.861717	Nonsignificant
55	hsa-miR-301b-3p	-2.75337	2.68049	3.60674	0.0605189	0.861717	Nonsignificant
56	hsa-miR-6751-5p	1.40977	2.46171	4.12573	0.062792	0.861717	Nonsignificant
57	hsa-miR-6741-3p	-2.93915	2.82561	3.53857	0.062958	0.861717	Nonsignificant
58	hsa-miR-7-1-3p	-2.31808	3.54514	3.4748	0.0652749	0.861717	Nonsignificant
59	hsa-miR-148b-5p	-1.92477	4.21646	3.47176	0.0653906	0.861717	Nonsignificant
60	hsa-miR-579-5p	-2.66428	2.66356	3.77438	0.0656047	0.861717	Nonsignificant
61	hsa-miR-15a-3p	-2.8789	2.75386	3.46149	0.0658445	0.861717	Nonsignificant
62	hsa-miR-202-5p	-4.19224	3.66438	3.49486	0.0659018	0.861717	Nonsignificant
63	hsa-miR-516b-5p	1.53853	3.12688	3.4844	0.0660067	0.861717	Nonsignificant
64	hsa-miR-6859-5p	-2.65966	2.65621	3.61096	0.0662678	0.861717	Nonsignificant
65	hsa-miR-6514-5p	-2.8152	2.7352	3.43195	0.0669889	0.861717	Nonsignificant
66	hsa-miR-342-5p	-1.7821	4.22098	3.4082	0.0678624	0.861717	Nonsignificant
67	hsa-miR-548ap-5p	-2.74135	2.67322	3.41845	0.0684369	0.861717	Nonsignificant
68	hsa-miR-5698	-2.92475	2.75539	3.39235	0.0685564	0.861717	Nonsignificant
69	hsa-miR-5009-5p	-2.55745	2.61617	3.37547	0.069237	0.861717	Nonsignificant
70	hsa-miR-3198	-2.80325	2.77881	3.59155	0.0693576	0.861717	Nonsignificant
71	hsa-miR-379-5p	-1.52378	5.80969	3.35134	0.0701599	0.861717	Nonsignificant
72	hsa-miR-6777-5p	1.61607	2.40841	3.92065	0.0711036	0.861717	Nonsignificant
73	hsa-miR-19b-3p	-1.40036	7.68091	3.31926	0.0714935	0.861717	Nonsignificant
74	hsa-miR-3163	-2.54799	2.6252	3.29924	0.0724021	0.861717	Nonsignificant
75	hsa-miR-550a-3p	-2.44934	2.58131	3.70862	0.0756672	0.861717	Nonsignificant
76	hsa-miR-628-5p	-1.53643	4.79846	3.21621	0.0759673	0.861717	Nonsignificant
77	hsa-miR-204-5p	-2.52587	7.88333	3.25966	0.0761151	0.861717	Nonsignificant
78	hsa-miR-624-5p	-2.51522	2.68616	3.2416	0.0777444	0.861717	Nonsignificant
79	hsa-miR-3065-3p	-2.6427	2.6747	3.39714	0.0787154	0.861717	Nonsignificant
80	hsa-miR-539-3p	-2.75021	2.69504	3.15323	0.0797303	0.861717	Nonsignificant
81	hsa-miR-3150a-3p	-2.47899	2.58996	3.84378	0.0804673	0.861717	Nonsignificant
82	hsa-miR-212-5p	1.48382	2.41213	3.47613	0.0822297	0.861717	Nonsignificant
83	hsa-miR-345-5p	-1.45952	5.30325	3.07562	0.0825708	0.861717	Nonsignificant
84	hsa-miR-449a	-2.58995	3.89286	3.0554	0.0841971	0.861717	Nonsignificant
85	hsa-miR-548j-5p	-1.29786	5.77448	3.01391	0.0856654	0.861717	Nonsignificant
86	hsa-miR-619-5p	-2.92417	2.73862	3.28007	0.086226	0.861717	Nonsignificant
87	hsa-miR-4645-3p	-2.34405	2.5913	3.03175	0.0866023	0.861717	Nonsignificant
88	hsa-miR-9-5p	-2.66925	9.26972	3.0098	0.088054	0.861717	Nonsignificant
89	hsa-miR-6855-3p	1.44553	2.41071	3.33001	0.0887952	0.861717	Nonsignificant
90	hsa-miR-7849-3p	1.26985	2.40509	3.65752	0.08892	0.861717	Nonsignificant
91	hsa-miR-10b-5p	0.842299	10.7039	2.95045	0.0889818	0.861717	Nonsignificant
92	hsa-miR-329-3p	-2.07501	3.40186	2.94303	0.0893784	0.861717	Nonsignificant
93	hsa-miR-204-3p	-2.62186	4.26991	2.93879	0.090936	0.861717	Nonsignificant
94	hsa-miR-656-3p	-2.48181	2.59572	3.4223	0.0920526	0.861717	Nonsignificant
95	hsa-miR-211-5p	-2.46457	5.60484	2.88041	0.0943831	0.861717	Nonsignificant
96	hsa-miR-154-5p	-1.72118	5.09156	2.84554	0.0947781	0.861717	Nonsignificant
97	hsa-miR-1294	-1.28706	5.94996	2.8429	0.0949292	0.861717	Nonsignificant
98	hsa-miR-6821-5p	-2.67822	2.72997	2.81718	0.0964808	0.861717	Nonsignificant
99	hsa-miR-4766-3p	2.34378	2.52912	8.16114	0.0970351	0.861717	Nonsignificant
100	hsa-miR-6503-3p	-2.56766	2.66965	2.95966	0.0979531	0.861717	Nonsignificant
101	hsa-miR-1268a	-1.81398	4.95086	2.78182	0.0986876	0.861717	Nonsignificant
102	hsa-miR-365b-5p	1.36084	2.41278	3.31797	0.0993402	0.861717	Nonsignificant
103	hsa-miR-12135	-2.66257	2.67576	3.12766	0.100186	0.861717	Nonsignificant
104	hsa-miR-4658	1.55895	2.37771	6.00368	0.101215	0.861717	Nonsignificant
105	hsa-miR-758-3p	-2.49069	2.60535	2.94705	0.101391	0.861717	Nonsignificant
106	hsa-miR-4504	-2.30154	2.60576	2.70462	0.103297	0.861717	Nonsignificant
107	hsa-miR-1468-5p	-1.85566	3.10487	2.69875	0.103601	0.861717	Nonsignificant
108	hsa-miR-2276-3p	-1.89706	3.17605	2.682	0.104664	0.861717	Nonsignificant
109	hsa-miR-4503	-2.24092	2.56411	2.68089	0.104801	0.861717	Nonsignificant
110	hsa-miR-4443	1.16081	4.45559	2.65128	0.106647	0.861717	Nonsignificant
111	hsa-miR-10a-5p	0.770667	10.652	2.64989	0.106737	0.861717	Nonsignificant
112	hsa-miR-374b-5p	-1.29754	5.71442	2.64714	0.106917	0.861717	Nonsignificant
113	hsa-miR-6772-3p	-2.30621	2.58253	3.00344	0.107278	0.861717	Nonsignificant
114	hsa-miR-1285-5p	-2.29304	2.58567	2.64248	0.10813	0.861717	Nonsignificant
115	hsa-miR-545-3p	-2.51582	2.61587	2.62321	0.10856	0.861717	Nonsignificant
116	hsa-miR-3940-3p	-1.9079	3.11633	2.61432	0.109087	0.861717	Nonsignificant
117	hsa-miR-3173-3p	-2.28452	2.56735	3.45967	0.109813	0.861717	Nonsignificant
118	hsa-miR-3117-3p	-2.23466	2.61115	3.05961	0.110807	0.861717	Nonsignificant
119	hsa-miR-4449	1.70374	2.43755	4.34543	0.111167	0.861717	Nonsignificant
120	hsa-miR-148b-3p	-1.01715	10.0255	2.56634	0.112348	0.861717	Nonsignificant
121	hsa-miR-4753-5p	-2.4908	2.64553	2.86872	0.112938	0.861717	Nonsignificant
122	hsa-miR-127-3p	-1.24935	6.5396	2.53472	0.114556	0.861717	Nonsignificant
123	hsa-miR-7850-5p	-2.39897	2.64854	2.7202	0.114819	0.861717	Nonsignificant
124	hsa-miR-137-3p	-3.22908	4.7124	2.55882	0.11507	0.861717	Nonsignificant
125	hsa-miR-147b-3p	-2.35731	2.55332	3.79449	0.115659	0.861717	Nonsignificant
126	hsa-miR-6833-5p	1.26294	2.65854	2.6272	0.116491	0.861717	Nonsignificant
127	hsa-miR-200b-3p	-2.00088	4.92478	2.51177	0.116833	0.861717	Nonsignificant
128	hsa-miR-2355-3p	-1.81094	3.66667	2.48895	0.11784	0.861717	Nonsignificant
129	hsa-miR-124-3p	-2.34357	7.13176	2.44128	0.123525	0.861717	Nonsignificant
130	hsa-miR-29a-5p	-2.17014	2.52966	2.88245	0.123652	0.861717	Nonsignificant
131	hsa-miR-579-3p	-2.11091	2.53731	2.50689	0.126658	0.861717	Nonsignificant
132	hsa-miR-4454	-1.31723	4.76032	2.37194	0.126725	0.861717	Nonsignificant
133	hsa-miR-3196	-1.8629	3.16993	2.35393	0.128159	0.861717	Nonsignificant
134	hsa-miR-765	-2.39326	2.5995	3.00755	0.128596	0.861717	Nonsignificant
135	hsa-miR-3130-5p	-2.07209	2.53311	2.36664	0.129526	0.861717	Nonsignificant
136	hsa-miR-1250-5p	1.14817	3.43148	2.32414	0.130571	0.861717	Nonsignificant
137	hsa-miR-642a-3p	1.09883	3.5305	2.31854	0.131029	0.861717	Nonsignificant
138	hsa-miR-34b-5p	-2.6013	2.77495	2.31398	0.131646	0.861717	Nonsignificant
139	hsa-miR-3613-5p	-1.07685	8.31575	2.30133	0.132452	0.861717	Nonsignificant
140	hsa-miR-432-5p	-1.14997	10.067	2.30842	0.132488	0.861717	Nonsignificant
141	hsa-miR-140-5p	-1.01524	6.63911	2.28522	0.133799	0.861717	Nonsignificant
142	hsa-miR-339-5p	-1.15432	6.90886	2.24635	0.137114	0.861717	Nonsignificant
143	hsa-miR-589-3p	-2.14937	2.55198	2.90546	0.137596	0.861717	Nonsignificant
144	hsa-miR-4646-3p	1.32444	2.62589	2.23903	0.137749	0.861717	Nonsignificant
145	hsa-miR-301a-5p	-2.05063	2.52879	2.34459	0.138608	0.861717	Nonsignificant
146	hsa-miR-4660	-2.22904	2.5498	2.93012	0.140046	0.861717	Nonsignificant
147	hsa-miR-369-3p	-1.43533	5.63251	2.19644	0.141628	0.861717	Nonsignificant
148	hsa-miR-873-3p	-2.52238	2.68333	2.34213	0.143342	0.861717	Nonsignificant
149	hsa-miR-455-3p	-2.30239	2.56455	3.20855	0.143572	0.861717	Nonsignificant
150	hsa-miR-409-3p	-0.99986	8.5404	2.16887	0.144003	0.861717	Nonsignificant
151	hsa-miR-3135b	-2.66316	2.65279	2.47705	0.144077	0.861717	Nonsignificant
152	hsa-miR-3125	-2.19889	2.53002	2.72588	0.144463	0.861717	Nonsignificant
153	hsa-let-7e-3p	-2.19652	2.60175	2.63484	0.144956	0.861717	Nonsignificant
154	hsa-miR-1255a	-2.10958	2.54832	2.92684	0.145055	0.861717	Nonsignificant
155	hsa-miR-6780a-5p	-1.59054	3.46805	2.15679	0.145112	0.861717	Nonsignificant
156	hsa-miR-516a-5p	-4.49831	4.06834	2.16919	0.146304	0.861717	Nonsignificant
157	hsa-miR-412-5p	-2.34535	2.64827	2.46868	0.14641	0.861717	Nonsignificant
158	hsa-miR-3960	1.17665	9.22997	2.13984	0.148662	0.861717	Nonsignificant
159	hsa-miR-4746-5p	-2.19268	2.58566	2.64865	0.148797	0.861717	Nonsignificant
160	hsa-miR-16-1-3p	-2.09814	2.51181	2.29849	0.148866	0.861717	Nonsignificant
161	hsa-miR-3150b-3p	1.18392	2.88359	2.1059	0.149895	0.861717	Nonsignificant
162	hsa-miR-6730-5p	-2.27092	2.53519	3.04316	0.150344	0.861717	Nonsignificant
163	hsa-miR-4766-5p	1.22882	2.45142	2.18713	0.150967	0.861717	Nonsignificant
164	hsa-miR-643	1.41621	2.45523	2.68188	0.151525	0.861717	Nonsignificant
165	hsa-miR-3605-5p	-1.22153	4.83323	2.07401	0.152983	0.861717	Nonsignificant
166	hsa-miR-5584-5p	-2.25665	2.56055	2.97561	0.153038	0.861717	Nonsignificant
167	hsa-miR-25-5p	-1.26556	4.62053	2.03451	0.156911	0.861717	Nonsignificant
168	hsa-miR-320d	0.74498	9.16636	2.03061	0.157305	0.861717	Nonsignificant
169	hsa-miR-124-5p	-3.23986	2.89628	2.05778	0.158569	0.861717	Nonsignificant
170	hsa-miR-6877-5p	-1.6128	3.03401	2.01247	0.159153	0.861717	Nonsignificant
171	hsa-miR-106a-5p	-1.00371	4.60539	2.00825	0.159587	0.861717	Nonsignificant
172	hsa-miR-4440	-2.1084	2.52031	2.94202	0.15994	0.861717	Nonsignificant
173	hsa-miR-4659b-5p	-1.98195	2.50762	2.79438	0.160252	0.861717	Nonsignificant
174	hsa-miR-153-3p	-2.74948	4.75668	2.02247	0.160311	0.861717	Nonsignificant
175	hsa-miR-2278	1.179	2.93717	1.97574	0.162972	0.861717	Nonsignificant
176	hsa-miR-375-3p	1.04094	7.44879	1.98244	0.163595	0.861717	Nonsignificant
177	hsa-miR-3138	-2.27322	2.59283	2.5342	0.164482	0.861717	Nonsignificant
178	hsa-miR-135b-5p	-3.78046	3.16546	2.01006	0.164559	0.861717	Nonsignificant
179	hsa-miR-2277-3p	-2.0527	2.57107	2.95024	0.166587	0.861717	Nonsignificant
180	hsa-miR-3195	1.16164	2.89865	1.93023	0.167852	0.861717	Nonsignificant
181	hsa-miR-4664-3p	1.27927	2.42377	2.5854	0.168033	0.861717	Nonsignificant
182	hsa-miR-18b-3p	-1.88188	2.47084	2.30835	0.169143	0.861717	Nonsignificant
183	hsa-miR-4762-5p	1.26428	2.43125	2.12274	0.171346	0.861717	Nonsignificant
184	hsa-miR-4500	1.33371	2.343	4.14771	0.173009	0.861717	Nonsignificant
185	hsa-miR-197-5p	-1.20175	4.14929	1.86011	0.175707	0.861717	Nonsignificant
186	hsa-miR-12136	-2.07193	7.00743	1.87839	0.175778	0.861717	Nonsignificant
187	hsa-miR-7854-3p	-1.74545	2.51101	2.77399	0.176667	0.861717	Nonsignificant
188	hsa-miR-6729-5p	-2.01432	2.58126	2.49089	0.17676	0.861717	Nonsignificant
189	hsa-miR-6731-5p	1.24875	2.39999	3.41441	0.177719	0.861717	Nonsignificant
190	hsa-miR-154-3p	-2.31143	2.5812	2.16065	0.178304	0.861717	Nonsignificant
191	hsa-miR-548ar-3p	1.11505	2.38876	2.74512	0.178388	0.861717	Nonsignificant
192	hsa-miR-877-5p	-0.966581	8.06261	1.83559	0.178554	0.861717	Nonsignificant
193	hsa-miR-1260b	-1.05781	5.06385	1.82828	0.179413	0.861717	Nonsignificant
194	hsa-miR-6515-3p	-2.07269	2.58652	2.38392	0.181446	0.861717	Nonsignificant
195	hsa-miR-34c-5p	-1.52244	3.79949	1.8039	0.182314	0.861717	Nonsignificant
196	hsa-miR-6501-3p	1.5395	2.40324	7.3983	0.182447	0.861717	Nonsignificant
197	hsa-miR-548c-3p	-1.83831	2.48181	2.38652	0.183532	0.861717	Nonsignificant
198	hsa-miR-6862-5p	-2.16521	2.60998	2.08715	0.183795	0.861717	Nonsignificant
199	hsa-miR-6825-5p	1.176	2.45111	1.78762	0.184282	0.861717	Nonsignificant
200	hsa-miR-3168	-1.5754	4.37908	1.78427	0.185513	0.861717	Nonsignificant
201	hsa-miR-6809-5p	-1.95152	2.48373	3.17604	0.188532	0.861717	Nonsignificant
202	hsa-miR-548ac	-1.77482	2.46238	2.22108	0.189239	0.861717	Nonsignificant
203	hsa-miR-454-5p	-1.20797	4.34845	1.73846	0.190377	0.861717	Nonsignificant
204	hsa-miR-548k	-1.34431	3.46532	1.73561	0.190739	0.861717	Nonsignificant
205	hsa-miR-19b-1-5p	-1.94655	2.51822	2.37265	0.19084	0.861717	Nonsignificant
206	hsa-miR-6764-5p	-1.83425	2.47826	2.80633	0.190981	0.861717	Nonsignificant
207	hsa-miR-381-3p	-1.01447	6.38607	1.73287	0.191086	0.861717	Nonsignificant
208	hsa-miR-625-3p	-0.93784	6.99442	1.73095	0.191329	0.861717	Nonsignificant
209	hsa-miR-6763-5p	1.12386	2.99493	1.72688	0.191848	0.861717	Nonsignificant
210	hsa-miR-4467	-1.98106	2.60956	1.94699	0.191941	0.861717	Nonsignificant
211	hsa-miR-6741-5p	-1.26066	3.62749	1.71773	0.19302	0.861717	Nonsignificant
212	hsa-miR-584-5p	-0.896116	9.65549	1.71668	0.193154	0.861717	Nonsignificant
213	hsa-miR-758-5p	-1.89576	2.52931	2.30409	0.193835	0.861717	Nonsignificant
214	hsa-miR-4639-5p	1.17093	2.47248	1.69601	0.195834	0.861717	Nonsignificant
215	hsa-miR-181b-2-3p	1.29599	2.55352	1.69531	0.195925	0.861717	Nonsignificant
216	hsa-miR-6850-5p	-1.85033	2.47149	2.38067	0.196046	0.861717	Nonsignificant
217	hsa-miR-130b-5p	-1.25529	4.25931	1.6908	0.196516	0.861717	Nonsignificant
218	hsa-miR-5001-3p	-1.44668	2.96069	1.68096	0.197813	0.861717	Nonsignificant
219	hsa-miR-449b-5p	1.04544	2.38521	2.69976	0.197917	0.861717	Nonsignificant
220	hsa-miR-4747-5p	-1.85454	2.49507	2.55556	0.19801	0.861717	Nonsignificant
221	hsa-miR-4732-3p	-1.17533	4.86555	1.66395	0.200077	0.861717	Nonsignificant
222	hsa-miR-548an	-1.88532	2.50506	2.6947	0.200466	0.861717	Nonsignificant
223	hsa-miR-331-5p	-1.54399	2.99904	1.65968	0.200651	0.861717	Nonsignificant
224	hsa-miR-511-5p	-2.00272	2.56941	2.46509	0.201586	0.861717	Nonsignificant
225	hsa-miR-675-3p	-2.11472	2.53372	2.4859	0.203231	0.861717	Nonsignificant
226	hsa-miR-6843-3p	-1.7359	2.46008	2.42737	0.20332	0.861717	Nonsignificant
227	hsa-miR-505-5p	-0.890811	6.41096	1.63719	0.203703	0.861717	Nonsignificant
228	hsa-miR-1225-5p	1.13176	2.63183	1.63132	0.204509	0.861717	Nonsignificant
229	hsa-miR-200c-3p	-0.994532	6.01947	1.63042	0.204634	0.861717	Nonsignificant
230	hsa-miR-411-5p	-1.10909	5.4125	1.61061	0.207383	0.861717	Nonsignificant
231	hsa-miR-4655-5p	-1.6951	2.4773	2.88372	0.209215	0.861717	Nonsignificant
232	hsa-miR-3620-5p	-2.01586	2.5346	2.39085	0.21058	0.861717	Nonsignificant
233	hsa-miR-497-3p	0.769845	2.38918	2.1926	0.210617	0.861717	Nonsignificant
234	hsa-miR-548a-5p	-1.76753	2.47242	2.64537	0.211076	0.861717	Nonsignificant
235	hsa-miR-4662a-5p	-1.69667	3.09031	1.5715	0.213736	0.861717	Nonsignificant
236	hsa-miR-548ay-3p	-1.80671	2.44922	2.76964	0.214377	0.861717	Nonsignificant
237	hsa-miR-3192-5p	1.10862	2.49749	1.86926	0.214403	0.861717	Nonsignificant
238	hsa-miR-6791-3p	-1.7773	2.46965	2.32778	0.216657	0.861717	Nonsignificant
239	hsa-miR-6882-3p	1.01016	2.41128	2.72297	0.217717	0.861717	Nonsignificant
240	hsa-miR-616-3p	-1.37786	2.93663	1.53367	0.218492	0.861717	Nonsignificant
241	hsa-miR-659-5p	-1.8469	2.50676	1.79185	0.219496	0.861717	Nonsignificant
242	hsa-miR-4508	0.852026	10.5921	1.52998	0.220282	0.861717	Nonsignificant
243	hsa-miR-1229-3p	1.05373	2.65177	2.36676	0.220348	0.861717	Nonsignificant
244	hsa-miR-495-3p	-1.40958	3.31997	1.50034	0.223527	0.861717	Nonsignificant
245	hsa-miR-7977	-1.51695	3.122	1.49938	0.223674	0.861717	Nonsignificant
246	hsa-miR-98-3p	1.05583	2.96059	1.49326	0.224615	0.861717	Nonsignificant
247	hsa-miR-518c-3p	-2.78536	2.96608	1.49786	0.225483	0.861717	Nonsignificant
248	hsa-miR-6802-5p	-1.84651	2.4877	2.37745	0.225933	0.861717	Nonsignificant
249	hsa-miR-6513-5p	-1.68893	2.43199	2.67832	0.227332	0.861717	Nonsignificant
250	hsa-miR-548n	-1.38397	2.94252	1.47045	0.228161	0.861717	Nonsignificant
251	hsa-miR-548f-3p	-1.58365	2.41438	1.86208	0.228619	0.861717	Nonsignificant
252	hsa-miR-3939	1.07559	2.39117	3.52904	0.22864	0.861717	Nonsignificant
253	hsa-miR-212-3p	0.93106	2.4135	1.89313	0.228925	0.861717	Nonsignificant
254	hsa-miR-6868-3p	-1.67747	2.43978	2.2273	0.229095	0.861717	Nonsignificant
255	hsa-miR-28-5p	-1.00793	5.93303	1.45388	0.230782	0.861717	Nonsignificant
256	hsa-miR-135a-5p	-2.02775	3.89944	1.47379	0.230992	0.861717	Nonsignificant
257	hsa-miR-1246	0.829324	10.8901	1.45771	0.231392	0.861717	Nonsignificant
258	hsa-miR-548h-5p	-1.75242	2.46966	2.24843	0.231455	0.861717	Nonsignificant
259	hsa-miR-1226-3p	-1.31355	3.25982	1.44928	0.231516	0.861717	Nonsignificant
260	hsa-miR-378c	-1.78945	2.53282	2.41552	0.232062	0.861717	Nonsignificant
261	hsa-miR-132-5p	1.23385	2.65477	1.58088	0.232972	0.861717	Nonsignificant
262	hsa-miR-193b-3p	1.07888	2.9398	1.43561	0.233713	0.861717	Nonsignificant
263	hsa-miR-6529-5p	-2.23838	2.58764	1.44353	0.235533	0.861717	Nonsignificant
264	hsa-miR-181b-3p	-1.6693	2.45712	2.0761	0.236189	0.861717	Nonsignificant
265	hsa-let-7i-3p	-1.12963	3.76214	1.41652	0.236825	0.861717	Nonsignificant
266	hsa-miR-584-3p	-1.95796	2.54624	1.43039	0.236864	0.861717	Nonsignificant
267	hsa-miR-329-5p	-1.6514	2.46588	1.93991	0.237991	0.861717	Nonsignificant
268	hsa-miR-6779-5p	-2.03552	2.54919	1.87862	0.23865	0.861717	Nonsignificant
269	hsa-miR-4748	1.11002	2.72613	1.40515	0.238702	0.861717	Nonsignificant
270	hsa-miR-378f	1.07358	2.63669	1.4043	0.238844	0.861717	Nonsignificant
271	hsa-miR-4677-5p	-1.64504	2.44385	1.98317	0.23967	0.861717	Nonsignificant
272	hsa-miR-1-3p	-1.51865	8.5542	1.40326	0.240991	0.861717	Nonsignificant
273	hsa-miR-550a-5p	-1.20648	4.34678	1.391	0.241065	0.861717	Nonsignificant
274	hsa-miR-331-3p	-1.16601	3.78316	1.37583	0.243629	0.861717	Nonsignificant
275	hsa-miR-1291	-1.82221	2.54844	1.58581	0.244437	0.861717	Nonsignificant
276	hsa-miR-3675-5p	-1.69657	2.47518	2.06647	0.244533	0.861717	Nonsignificant
277	hsa-miR-335-5p	-0.701673	12.125	1.36749	0.245053	0.861717	Nonsignificant
278	hsa-miR-217-5p	1.14617	2.88684	1.36865	0.245217	0.861717	Nonsignificant
279	hsa-miR-5697	1.02124	2.59133	1.35184	0.247753	0.861717	Nonsignificant
280	hsa-miR-384	0.818093	2.54329	1.36552	0.249103	0.861717	Nonsignificant
281	hsa-miR-4688	-1.77928	2.46282	2.27246	0.249426	0.861717	Nonsignificant
282	hsa-miR-181a-3p	-0.943437	4.88032	1.33041	0.251511	0.861717	Nonsignificant
283	hsa-miR-487b-5p	-1.76879	2.52283	1.64528	0.252535	0.861717	Nonsignificant
284	hsa-miR-1268b	0.90595	3.02403	1.32233	0.252945	0.861717	Nonsignificant
285	hsa-miR-192-3p	-1.44216	2.39861	2.11805	0.253179	0.861717	Nonsignificant
286	hsa-miR-513c-5p	0.889172	2.42988	1.7606	0.253335	0.861717	Nonsignificant
287	hsa-miR-3180-3p	-1.84856	2.48076	2.0732	0.253694	0.861717	Nonsignificant
288	hsa-miR-1323	-2.14639	2.69084	1.62694	0.253793	0.861717	Nonsignificant
289	hsa-miR-34a-5p	-0.818985	6.68157	1.28574	0.259575	0.861717	Nonsignificant
290	hsa-miR-3157-5p	-1.29229	3.42598	1.25971	0.264422	0.861717	Nonsignificant
291	hsa-miR-3620-3p	1.1826	2.57562	1.6094	0.264759	0.861717	Nonsignificant
292	hsa-miR-487b-3p	-1.05602	4.76637	1.24085	0.268006	0.861717	Nonsignificant
293	hsa-miR-208a-3p	-2.26745	2.56728	1.7047	0.26905	0.861717	Nonsignificant
294	hsa-miR-652-3p	-0.819216	8.8936	1.2309	0.270214	0.861717	Nonsignificant
295	hsa-miR-2355-5p	-1.50766	2.44442	1.96538	0.270673	0.861717	Nonsignificant
296	hsa-miR-4286	-1.14174	3.78732	1.22616	0.27084	0.861717	Nonsignificant
297	hsa-miR-183-5p	-0.750486	9.33863	1.22584	0.270901	0.861717	Nonsignificant
298	hsa-miR-4716-3p	-1.89264	2.47093	2.11636	0.271844	0.861717	Nonsignificant
299	hsa-miR-382-3p	-1.15011	3.72997	1.22009	0.272021	0.861717	Nonsignificant
300	hsa-miR-190b-5p	-1.29664	5.49744	1.22422	0.272603	0.861717	Nonsignificant
301	hsa-miR-1303	-1.35547	3.00524	1.21283	0.273444	0.861717	Nonsignificant
302	hsa-miR-4497	-1.30429	4.42953	1.21474	0.273786	0.861717	Nonsignificant
303	hsa-miR-320b	0.521173	8.79813	1.20533	0.274924	0.861717	Nonsignificant
304	hsa-miR-1910-3p	-1.48758	2.41064	2.42144	0.276402	0.861717	Nonsignificant
305	hsa-miR-6129	-1.62012	2.44115	1.78294	0.278746	0.861717	Nonsignificant
306	hsa-miR-1285-3p	-1.23266	3.63148	1.18105	0.279783	0.861717	Nonsignificant
307	hsa-miR-6750-5p	-1.60816	2.43638	2.05503	0.279875	0.861717	Nonsignificant
308	hsa-miR-6833-3p	-1.44987	2.4042	1.7982	0.280819	0.861717	Nonsignificant
309	hsa-miR-378h	0.630015	2.47923	1.35446	0.281166	0.861717	Nonsignificant
310	hsa-miR-27b-5p	0.994444	3.42049	1.17345	0.281325	0.861717	Nonsignificant
311	hsa-miR-195-3p	0.985629	2.6939	1.17123	0.281778	0.861717	Nonsignificant
312	hsa-miR-30c-2-3p	0.951901	3.1058	1.16612	0.282825	0.861717	Nonsignificant
313	hsa-miR-1277-5p	-1.07893	4.26614	1.16608	0.282833	0.861717	Nonsignificant
314	hsa-miR-323a-3p	-0.814407	5.47229	1.16567	0.282917	0.861717	Nonsignificant
315	hsa-miR-652-5p	0.864366	3.1919	1.16045	0.283992	0.861717	Nonsignificant
316	hsa-miR-382-5p	-0.68942	9.5394	1.15684	0.284738	0.861717	Nonsignificant
317	hsa-miR-874-5p	0.994513	2.53264	1.34162	0.285579	0.861717	Nonsignificant
318	hsa-miR-101-2-5p	-1.56772	2.43087	1.69983	0.286056	0.861717	Nonsignificant
319	hsa-miR-7110-3p	-1.61499	2.4384	1.89379	0.289689	0.861717	Nonsignificant
320	hsa-miR-378d	-1.17269	3.21715	1.13169	0.290004	0.861717	Nonsignificant
321	hsa-miR-100-5p	0.603172	8.14963	1.1302	0.290321	0.861717	Nonsignificant
322	hsa-miR-7-5p	-0.665799	8.3317	1.13002	0.290358	0.861717	Nonsignificant
323	hsa-miR-3127-5p	-1.16433	3.20178	1.12423	0.29159	0.861717	Nonsignificant
324	hsa-miR-326	-0.79472	7.49491	1.12412	0.291622	0.861717	Nonsignificant
325	hsa-miR-7108-5p	-1.44635	2.46223	1.59222	0.292677	0.861717	Nonsignificant
326	hsa-miR-653-3p	-1.52064	2.44825	1.9618	0.29271	0.861717	Nonsignificant
327	hsa-miR-125a-5p	0.516932	10.4226	1.11886	0.292738	0.861717	Nonsignificant
328	hsa-miR-324-3p	-0.777542	5.13431	1.11873	0.292767	0.861717	Nonsignificant
329	hsa-miR-561-5p	-1.79564	2.48729	1.91955	0.293214	0.861717	Nonsignificant
330	hsa-miR-526b-5p	-2.09237	2.76009	1.11926	0.293248	0.861717	Nonsignificant
331	hsa-miR-3622a-5p	-1.56171	2.43556	2.05421	0.293266	0.861717	Nonsignificant
332	hsa-miR-1197	-1.63192	2.48555	1.90717	0.293554	0.861717	Nonsignificant
333	hsa-miR-136-3p	-0.975198	4.25443	1.1135	0.293893	0.861717	Nonsignificant
334	hsa-miR-4722-5p	-1.71765	2.46096	1.90112	0.294593	0.861717	Nonsignificant
335	hsa-miR-18a-5p	-0.820854	6.48327	1.1068	0.29534	0.861717	Nonsignificant
336	hsa-miR-767-5p	1.13914	2.49088	1.16878	0.295356	0.861717	Nonsignificant
337	hsa-miR-548aw	-1.49352	2.42297	1.59951	0.296088	0.861717	Nonsignificant
338	hsa-miR-10400-5p	-1.73854	2.45083	1.9011	0.296516	0.861717	Nonsignificant
339	hsa-miR-483-3p	-1.44017	6.60681	1.10651	0.297174	0.861717	Nonsignificant
340	hsa-miR-219a-2-3p	-2.35179	2.69802	1.10139	0.299746	0.86498	Nonsignificant
341	hsa-miR-92b-5p	-0.758868	4.84851	1.08132	0.300936	0.86498	Nonsignificant
342	hsa-miR-376a-3p	-0.73876	7.31726	1.08131	0.300939	0.86498	Nonsignificant
343	hsa-miR-548w	-1.47678	2.42618	2.06361	0.303799	0.86524	Nonsignificant
344	hsa-miR-9-3p	-1.28182	6.67652	1.07144	0.304833	0.86524	Nonsignificant
345	hsa-miR-6873-3p	-1.43224	2.43409	1.67327	0.304951	0.86524	Nonsignificant
346	hsa-miR-675-5p	-1.58627	2.45739	1.55078	0.305639	0.86524	Nonsignificant
347	hsa-miR-370-5p	-1.36739	2.43286	2.29541	0.305667	0.86524	Nonsignificant
348	hsa-miR-188-5p	-1.17923	3.36793	1.04793	0.308481	0.86524	Nonsignificant
349	hsa-miR-581	-1.43618	2.39504	2.1202	0.308588	0.86524	Nonsignificant
350	hsa-miR-181a-5p	0.549123	11.2288	1.04599	0.308926	0.86524	Nonsignificant
351	hsa-miR-181c-3p	-0.813835	4.5305	1.04588	0.308951	0.86524	Nonsignificant
352	hsa-miR-380-5p	-1.91785	2.53413	1.71389	0.311964	0.87056	Nonsignificant
353	hsa-miR-335-3p	-0.856633	4.99456	1.0134	0.316546	0.87056	Nonsignificant
354	hsa-miR-296-3p	-1.30714	2.92528	1.01324	0.316583	0.87056	Nonsignificant
355	hsa-miR-877-3p	0.907098	2.77922	1.01038	0.317264	0.87056	Nonsignificant
356	hsa-miR-1278	-1.3639	2.39092	1.6165	0.318834	0.87056	Nonsignificant
357	hsa-miR-4446-3p	-0.941197	4.43186	1.00378	0.318842	0.87056	Nonsignificant
358	hsa-miR-30c-5p	-0.661314	7.25574	0.995513	0.320832	0.87056	Nonsignificant
359	hsa-miR-411-3p	-1.42711	2.41779	1.87683	0.320913	0.87056	Nonsignificant
360	hsa-miR-323b-3p	-0.843437	6.18451	0.990674	0.32232	0.87056	Nonsignificant
361	hsa-miR-4725-3p	-1.30874	2.39682	2.06174	0.324836	0.87056	Nonsignificant
362	hsa-miR-9985	-1.4841	3.00075	1.19549	0.325794	0.87056	Nonsignificant
363	hsa-miR-668-3p	-1.45977	2.41503	1.87705	0.326122	0.87056	Nonsignificant
364	hsa-miR-32-3p	-0.794806	5.65867	0.969874	0.327114	0.87056	Nonsignificant
365	hsa-miR-512-3p	0.742256	2.63666	0.977147	0.327131	0.87056	Nonsignificant
366	hsa-miR-3911	-1.62738	2.44947	1.82223	0.327211	0.87056	Nonsignificant
367	hsa-miR-33a-3p	-1.47209	2.43	1.83144	0.328414	0.87056	Nonsignificant
368	hsa-miR-23b-5p	-1.00357	3.45759	0.95584	0.331262	0.87056	Nonsignificant
369	hsa-miR-654-3p	-0.752321	5.95247	0.948643	0.33244	0.87056	Nonsignificant
370	hsa-miR-1908-3p	-1.25615	2.37869	1.8051	0.333963	0.87056	Nonsignificant
371	hsa-miR-16-2-3p	-0.859	4.10567	0.942333	0.334045	0.87056	Nonsignificant
372	hsa-miR-4710	-0.868006	4.35322	0.938413	0.335048	0.87056	Nonsignificant
373	hsa-miR-4433b-5p	-0.933457	7.67613	0.940343	0.335727	0.87056	Nonsignificant
374	hsa-miR-135a-3p	-1.54319	2.41606	1.78103	0.336127	0.87056	Nonsignificant
375	hsa-miR-3191-3p	-1.41493	2.38709	2.01991	0.336412	0.87056	Nonsignificant
376	hsa-miR-3129-5p	0.620488	2.50207	1.10298	0.336644	0.87056	Nonsignificant
377	hsa-miR-1271-5p	-1.08844	2.84093	0.932091	0.336674	0.87056	Nonsignificant
378	hsa-miR-6783-5p	-1.35153	2.40427	1.6597	0.336978	0.87056	Nonsignificant
379	hsa-miR-664a-5p	-0.537698	7.41537	0.92526	0.338442	0.87056	Nonsignificant
380	hsa-miR-362-5p	-0.911295	3.71892	0.924343	0.338681	0.87056	Nonsignificant
381	hsa-miR-944	-1.66206	2.48049	1.45707	0.343177	0.87056	Nonsignificant
382	hsa-miR-6777-3p	-1.27919	2.38825	1.69701	0.343371	0.87056	Nonsignificant
383	hsa-miR-548d-3p	0.800827	2.50642	0.900423	0.34498	0.87056	Nonsignificant
384	hsa-miR-1537-5p	-1.3144	2.3776	1.67674	0.345059	0.87056	Nonsignificant
385	hsa-miR-4676-5p	-1.55087	2.44087	2.13321	0.34545	0.87056	Nonsignificant
386	hsa-let-7c-5p	0.543107	12.4568	0.897985	0.34567	0.87056	Nonsignificant
387	hsa-miR-1273c	-1.33785	2.41229	1.59855	0.346211	0.87056	Nonsignificant
388	hsa-miR-942-3p	-1.44351	2.42092	1.6561	0.347154	0.87056	Nonsignificant
389	hsa-miR-6847-5p	-1.48819	2.40939	1.99257	0.347408	0.87056	Nonsignificant
390	hsa-miR-664b-3p	-1.25647	2.99452	0.991183	0.348103	0.87056	Nonsignificant
391	hsa-miR-134-5p	-0.728325	6.3705	0.88406	0.349382	0.87056	Nonsignificant
392	hsa-miR-1277-3p	-0.97424	3.20554	0.883525	0.349527	0.87056	Nonsignificant
393	hsa-miR-4668-5p	-1.26079	2.8437	0.882177	0.349893	0.87056	Nonsignificant
394	hsa-miR-548as-5p	-1.28211	2.38331	1.7935	0.350263	0.87056	Nonsignificant
395	hsa-miR-515-5p	-2.81311	3.47345	0.891373	0.351225	0.87056	Nonsignificant
396	hsa-miR-33b-5p	0.847437	2.55644	0.874834	0.352509	0.87056	Nonsignificant
397	hsa-miR-495-5p	-1.29085	2.38064	1.80868	0.352988	0.87056	Nonsignificant
398	hsa-miR-5003-3p	-1.17657	2.37255	1.63311	0.353812	0.87056	Nonsignificant
399	hsa-miR-5589-5p	-1.4802	2.45389	1.81034	0.354008	0.87056	Nonsignificant
400	hsa-miR-3158-3p	-0.949015	3.94958	0.857807	0.356607	0.87056	Nonsignificant
401	hsa-miR-296-5p	-0.849286	3.91216	0.855083	0.357368	0.87056	Nonsignificant
402	hsa-miR-214-3p	0.677533	4.26908	0.848676	0.359168	0.87056	Nonsignificant
403	hsa-miR-4477b	-1.28879	2.40788	1.62713	0.359506	0.87056	Nonsignificant
404	hsa-miR-937-3p	-1.26918	2.41315	1.48365	0.359506	0.87056	Nonsignificant
405	hsa-miR-330-3p	-0.90464	3.67401	0.845845	0.359967	0.87056	Nonsignificant
406	hsa-miR-31-5p	-1.02611	4.28712	0.846285	0.360293	0.87056	Nonsignificant
407	hsa-miR-181b-5p	0.45571	8.97363	0.836813	0.362534	0.87056	Nonsignificant
408	hsa-miR-3179	0.928589	2.43884	2.38017	0.362806	0.87056	Nonsignificant
409	hsa-miR-4429	0.657799	3.95456	0.823923	0.366241	0.87056	Nonsignificant
410	hsa-miR-450b-5p	-0.678224	5.38574	0.814888	0.368871	0.87056	Nonsignificant
411	hsa-miR-6748-5p	-1.29856	2.38358	1.75088	0.36947	0.87056	Nonsignificant
412	hsa-miR-4672	-1.19394	2.36009	1.81339	0.369596	0.87056	Nonsignificant
413	hsa-miR-15b-3p	-0.701789	5.90634	0.81236	0.369612	0.87056	Nonsignificant
414	hsa-miR-6817-3p	-1.08377	2.36683	1.29798	0.370496	0.87056	Nonsignificant
415	hsa-miR-105-5p	-1.66121	2.48882	1.08734	0.370619	0.87056	Nonsignificant
416	hsa-miR-182-3p	-1.55343	2.49266	1.07172	0.370619	0.87056	Nonsignificant
417	hsa-miR-493-3p	-0.744279	5.42991	0.808603	0.370717	0.87056	Nonsignificant
418	hsa-miR-3913-3p	-1.35179	2.40579	1.34811	0.371713	0.87056	Nonsignificant
419	hsa-miR-182-5p	-0.610343	9.97826	0.803614	0.372289	0.87056	Nonsignificant
420	hsa-miR-130a-3p	-0.619067	9.921	0.802652	0.372598	0.87056	Nonsignificant
421	hsa-miR-548q	-1.02854	2.80801	0.792806	0.375413	0.87056	Nonsignificant
422	hsa-miR-106a-3p	-1.28744	2.40176	1.29984	0.375428	0.87056	Nonsignificant
423	hsa-miR-5187-5p	-0.773169	4.60133	0.785032	0.377755	0.87056	Nonsignificant
424	hsa-miR-106b-5p	-0.652044	7.3889	0.784317	0.37804	0.87056	Nonsignificant
425	hsa-miR-6134	-1.2441	2.38656	1.59736	0.37821	0.87056	Nonsignificant
426	hsa-miR-3912-3p	-1.18127	2.36753	1.37941	0.380477	0.87056	Nonsignificant
427	hsa-miR-6761-5p	-1.30708	2.42432	1.43144	0.380791	0.87056	Nonsignificant
428	hsa-miR-95-5p	-1.32589	2.38691	1.65249	0.380893	0.87056	Nonsignificant
429	hsa-miR-487a-5p	-1.29641	2.39031	1.38034	0.381212	0.87056	Nonsignificant
430	hsa-miR-4422	0.502944	2.50094	0.967383	0.382895	0.87056	Nonsignificant
431	hsa-miR-196b-5p	-0.493783	7.53057	0.767585	0.383087	0.87056	Nonsignificant
432	hsa-miR-4676-3p	1.15094	2.41442	1.48311	0.384084	0.87056	Nonsignificant
433	hsa-miR-5010-3p	0.664084	3.42378	0.763122	0.384468	0.87056	Nonsignificant
434	hsa-miR-6758-3p	-1.33549	2.38776	1.40328	0.386521	0.87056	Nonsignificant
435	hsa-miR-6806-3p	-1.17255	2.36759	1.36154	0.386521	0.87056	Nonsignificant
436	hsa-miR-628-3p	-0.566121	7.14361	0.748758	0.388963	0.87056	Nonsignificant
437	hsa-miR-210-3p	-0.705532	5.39691	0.745879	0.389873	0.87056	Nonsignificant
438	hsa-miR-181c-5p	-0.740541	4.23097	0.745453	0.390008	0.87056	Nonsignificant
439	hsa-miR-5090	-1.35114	2.42107	1.55752	0.390265	0.87056	Nonsignificant
440	hsa-miR-3064-5p	-0.854896	3.07868	0.742368	0.390986	0.87056	Nonsignificant
441	hsa-miR-483-5p	-1.13479	12.4922	0.740738	0.392976	0.87056	Nonsignificant
442	hsa-miR-500a-5p	-0.926334	3.17108	0.731219	0.394554	0.87056	Nonsignificant
443	hsa-miR-4446-5p	-1.17265	2.38624	1.34346	0.39461	0.87056	Nonsignificant
444	hsa-miR-221-3p	-0.592591	9.51125	0.729717	0.395104	0.87056	Nonsignificant
445	hsa-miR-1304-3p	-0.626464	5.12342	0.72696	0.395929	0.87056	Nonsignificant
446	hsa-miR-7845-5p	1.03293	2.42825	1.29064	0.396435	0.87056	Nonsignificant
447	hsa-miR-3135a	-1.0506	2.33756	1.3917	0.39809	0.87056	Nonsignificant
448	hsa-miR-1185-5p	-1.17414	2.3819	1.40623	0.39809	0.87056	Nonsignificant
449	hsa-miR-30e-5p	-0.644903	11.2023	0.719312	0.399166	0.87056	Nonsignificant
450	hsa-miR-6879-3p	-1.19001	2.37706	1.49466	0.399965	0.87056	Nonsignificant
451	hsa-miR-11401	0.739311	2.79062	0.714559	0.399974	0.87056	Nonsignificant
452	hsa-miR-1227-3p	-0.969142	2.35045	1.55063	0.402901	0.87056	Nonsignificant
453	hsa-miR-489-3p	0.73062	2.84731	0.705152	0.403082	0.87056	Nonsignificant
454	hsa-miR-6502-5p	1.10309	2.37188	1.67958	0.403696	0.87056	Nonsignificant
455	hsa-let-7c-3p	-1.21415	2.37939	1.31488	0.404067	0.87056	Nonsignificant
456	hsa-miR-548h-3p	-0.813884	3.46412	0.701613	0.404261	0.87056	Nonsignificant
457	hsa-miR-4489	-0.962833	2.78041	0.69329	0.407053	0.87056	Nonsignificant
458	hsa-miR-6793-5p	-0.931087	3.06073	0.806509	0.408504	0.87056	Nonsignificant
459	hsa-miR-423-5p	-0.413617	14.7573	0.68663	0.409307	0.87056	Nonsignificant
460	hsa-miR-383-5p	1.13383	2.38289	1.38665	0.410094	0.87056	Nonsignificant
461	hsa-miR-515-3p	-1.37152	2.42209	1.36228	0.410243	0.87056	Nonsignificant
462	hsa-miR-342-3p	0.38038	11.0512	0.682402	0.410748	0.87056	Nonsignificant
463	hsa-miR-4492	0.7691	4.0678	0.682336	0.410882	0.87056	Nonsignificant
464	hsa-miR-6786-3p	-1.23489	2.41448	1.33645	0.411217	0.87056	Nonsignificant
465	hsa-miR-548ay-5p	-0.769972	3.57058	0.679297	0.411811	0.87056	Nonsignificant
466	hsa-miR-6511b-5p	-1.07732	2.38765	1.33371	0.416081	0.877699	Nonsignificant
467	hsa-miR-6818-3p	-1.0209	2.36109	1.31872	0.419582	0.883189	Nonsignificant
468	hsa-miR-371b-5p	-1.07298	2.36293	1.234	0.421692	0.883235	Nonsignificant
469	hsa-miR-23c	-1.21178	2.4028	1.27643	0.421692	0.883235	Nonsignificant
470	hsa-miR-493-5p	-0.765897	4.94497	0.646675	0.423456	0.883235	Nonsignificant
471	hsa-miR-3679-5p	-0.625026	5.51028	0.643197	0.424477	0.883235	Nonsignificant
472	hsa-miR-23b-3p	-0.49724	7.05184	0.639942	0.425648	0.883235	Nonsignificant
473	hsa-miR-3164	0.606914	2.52907	1.20942	0.426045	0.883235	Nonsignificant
474	hsa-miR-133a-3p	-1.02308	5.31104	0.640276	0.42634	0.883235	Nonsignificant
475	hsa-miR-125b-5p	0.439078	10.6437	0.635386	0.427295	0.883235	Nonsignificant
476	hsa-miR-4797-3p	-1.00001	2.35521	1.30894	0.428343	0.883235	Nonsignificant
477	hsa-miR-3157-3p	-1.1179	2.36871	1.26608	0.428589	0.883235	Nonsignificant
478	hsa-miR-320c	0.404646	10.6552	0.616658	0.434168	0.891902	Nonsignificant
479	hsa-miR-369-5p	-0.596714	6.06077	0.613426	0.435371	0.891902	Nonsignificant
480	hsa-miR-4646-5p	0.649901	3.24632	0.613037	0.435517	0.891902	Nonsignificant
481	hsa-miR-517a-3p	-1.66615	3.76359	0.613462	0.436621	0.892305	Nonsignificant
482	hsa-miR-3617-5p	-0.87213	3.07648	0.60632	0.438035	0.893337	Nonsignificant
483	hsa-miR-7976	-0.810349	3.24954	0.603896	0.438949	0.893348	Nonsignificant
484	hsa-miR-218-5p	-0.77505	4.61568	0.599038	0.44079	0.893496	Nonsignificant
485	hsa-miR-32-5p	-0.487361	8.22816	0.598909	0.44084	0.893496	Nonsignificant
486	hsa-miR-3200-3p	-0.818938	3.21751	0.5909	0.443902	0.894269	Nonsignificant
487	hsa-miR-96-5p	-0.665142	7.98986	0.591727	0.444202	0.894269	Nonsignificant
488	hsa-miR-1283	0.215935	2.84951	0.589837	0.444472	0.894269	Nonsignificant
489	hsa-miR-216a-5p	-1.18775	2.85311	0.832767	0.44517	0.894269	Nonsignificant
490	hsa-miR-4435	-0.891822	2.80197	0.585559	0.445963	0.894269	Nonsignificant
491	hsa-miR-145-5p	-0.578581	6.91398	0.581381	0.447585	0.894269	Nonsignificant
492	hsa-miR-338-5p	0.76057	2.73881	0.580681	0.447858	0.894269	Nonsignificant
493	hsa-miR-574-5p	-0.491528	8.97535	0.579038	0.448499	0.894269	Nonsignificant
494	hsa-miR-376c-3p	-0.622107	7.1395	0.577038	0.449645	0.894739	Nonsignificant
495	hsa-miR-423-3p	-0.473857	8.76311	0.563346	0.454696	0.901225	Nonsignificant
496	hsa-miR-509-3p	-0.894962	2.82993	0.555007	0.458045	0.901225	Nonsignificant
497	hsa-miR-592	0.853445	2.45185	1.22193	0.458823	0.901225	Nonsignificant
498	hsa-miR-6747-3p	-0.959569	2.79016	0.553544	0.45911	0.901225	Nonsignificant
499	hsa-miR-99b-3p	0.544126	4.10186	0.552225	0.459171	0.901225	Nonsignificant
500	hsa-miR-93-3p	-0.592536	5.7465	0.551817	0.459336	0.901225	Nonsignificant
501	hsa-miR-378a-3p	-0.391154	8.67614	0.551503	0.459464	0.901225	Nonsignificant
502	hsa-miR-203a-3p	0.696449	5.655	0.550465	0.460239	0.901225	Nonsignificant
503	hsa-miR-20b-5p	-0.492522	8.57383	0.544929	0.462144	0.901997	Nonsignificant
504	hsa-miR-363-5p	-1.07954	2.40018	1.14229	0.462468	0.901997	Nonsignificant
505	hsa-miR-7706	-0.594505	3.74201	0.538481	0.464798	0.904746	Nonsignificant
506	hsa-miR-6805-5p	0.547349	3.4754	0.535827	0.465898	0.905094	Nonsignificant
507	hsa-miR-151a-5p	-0.368082	12.6766	0.533263	0.466964	0.905375	Nonsignificant
508	hsa-miR-224-5p	-0.651055	7.70179	0.521562	0.472725	0.913717	Nonsignificant
509	hsa-miR-221-5p	-0.634748	3.95821	0.518628	0.473125	0.913717	Nonsignificant
510	hsa-miR-6783-3p	0.846464	2.53499	0.798069	0.476636	0.915563	Nonsignificant
511	hsa-miR-148a-5p	0.553386	4.06701	0.510223	0.476724	0.915563	Nonsignificant
512	hsa-miR-1307-3p	-0.425334	7.8684	0.507503	0.477898	0.915563	Nonsignificant
513	hsa-miR-144-3p	-0.568512	12.0762	0.507278	0.478828	0.915563	Nonsignificant
514	hsa-miR-6826-5p	0.220468	2.54303	0.678319	0.478854	0.915563	Nonsignificant
515	hsa-miR-21-5p	0.327849	13.8436	0.503422	0.479669	0.915563	Nonsignificant
516	hsa-miR-1298-5p	0.731945	2.69327	0.492333	0.484536	0.920895	Nonsignificant
517	hsa-miR-148a-3p	-0.333412	12.8347	0.491388	0.484954	0.920895	Nonsignificant
518	hsa-miR-1273h-5p	0.625476	3.44602	0.489366	0.485852	0.920895	Nonsignificant
519	hsa-miR-6740-5p	0.659594	2.97901	0.485175	0.487721	0.920895	Nonsignificant
520	hsa-miR-548au-5p	0.542658	3.55481	0.484668	0.487947	0.920895	Nonsignificant
521	hsa-miR-618	-0.972387	2.85295	0.484793	0.48833	0.920895	Nonsignificant
522	hsa-miR-1255b-5p	-0.547672	5.24661	0.482276	0.489021	0.920895	Nonsignificant
523	hsa-miR-146b-5p	-0.394814	7.50666	0.470575	0.494327	0.929107	Nonsignificant
524	hsa-miR-4466	0.590051	2.76702	0.456091	0.501032	0.93901	Nonsignificant
525	hsa-miR-4742-3p	0.53953	3.83911	0.455982	0.501506	0.93901	Nonsignificant
526	hsa-miR-1908-5p	-0.377038	7.17118	0.452332	0.502797	0.939499	Nonsignificant
527	hsa-miR-4659b-3p	-0.725243	3.07861	0.445729	0.505924	0.939499	Nonsignificant
528	hsa-miR-1301-3p	-0.569431	5.66793	0.445899	0.506012	0.939499	Nonsignificant
529	hsa-miR-146b-3p	-0.737111	3.47517	0.445968	0.506228	0.939499	Nonsignificant
530	hsa-miR-20a-5p	-0.446299	10.733	0.444324	0.506724	0.939499	Nonsignificant
531	hsa-miR-144-5p	-0.480969	7.03692	0.442426	0.507501	0.939499	Nonsignificant
532	hsa-miR-4683	0.62041	2.56466	0.433961	0.511582	0.9437	Nonsignificant
533	hsa-miR-1307-5p	-0.456502	6.62547	0.432558	0.512263	0.9437	Nonsignificant
534	hsa-miR-3682-3p	0.567381	2.89668	0.431763	0.512651	0.9437	Nonsignificant
535	hsa-miR-6089	0.642511	2.59339	0.420102	0.518388	0.951001	Nonsignificant
536	hsa-miR-7847-3p	0.684767	2.71929	0.419701	0.518587	0.951001	Nonsignificant
537	hsa-miR-195-5p	0.346841	7.21316	0.417625	0.51962	0.951001	Nonsignificant
538	hsa-miR-99b-5p	0.323921	8.46987	0.415891	0.520487	0.951001	Nonsignificant
539	hsa-miR-17-5p	-0.392712	8.51491	0.409092	0.523909	0.955477	Nonsignificant
540	hsa-miR-421	-0.382813	7.81328	0.396666	0.530268	0.965175	Nonsignificant
541	hsa-miR-708-3p	0.113804	2.686	0.392793	0.532743	0.965175	Nonsignificant
542	hsa-miR-4511	-0.700217	2.66491	0.390277	0.533592	0.965175	Nonsignificant
543	hsa-miR-5695	0.747559	2.42311	0.939478	0.536206	0.965175	Nonsignificant
544	hsa-miR-940	-0.752745	2.76158	0.392031	0.536344	0.965175	Nonsignificant
545	hsa-miR-3190-3p	0.795577	2.50299	0.753329	0.53837	0.965175	Nonsignificant
546	hsa-miR-518a-3p	0.614447	2.4696	0.379916	0.539073	0.965175	Nonsignificant
547	hsa-miR-10a-3p	0.458705	4.38044	0.379057	0.539522	0.965175	Nonsignificant
548	hsa-miR-548e-3p	-0.594228	3.78434	0.376607	0.541212	0.965175	Nonsignificant
549	hsa-miR-6819-3p	1.03321	2.39134	1.46278	0.541238	0.965175	Nonsignificant
550	hsa-miR-431-5p	-0.57033	7.27427	0.375722	0.542022	0.965175	Nonsignificant
551	hsa-miR-676-3p	0.578552	2.89604	0.372933	0.54281	0.965175	Nonsignificant
552	hsa-miR-138-5p	-0.80036	4.13842	0.373564	0.54328	0.965175	Nonsignificant
553	hsa-miR-106b-3p	-0.378456	8.29396	0.367453	0.545784	0.965175	Nonsignificant
554	hsa-miR-126-3p	0.268913	14.7979	0.365356	0.54693	0.965175	Nonsignificant
555	hsa-miR-887-3p	0.526578	2.79656	0.36447	0.547415	0.965175	Nonsignificant
556	hsa-miR-107	-0.372355	7.3357	0.363721	0.547827	0.965175	Nonsignificant
557	hsa-miR-625-5p	-0.386791	6.65825	0.363392	0.548008	0.965175	Nonsignificant
558	hsa-miR-3913-5p	-0.543907	3.59721	0.362972	0.548238	0.965175	Nonsignificant
559	hsa-miR-324-5p	0.348034	7.79703	0.361837	0.548864	0.965175	Nonsignificant
560	hsa-miR-185-5p	-0.361731	13.1431	0.359886	0.549941	0.965343	Nonsignificant
561	hsa-miR-532-3p	-0.404268	5.87788	0.34993	0.555502	0.973204	Nonsignificant
562	hsa-miR-6724-5p	0.537657	3.12193	0.347582	0.556829	0.973204	Nonsignificant
563	hsa-miR-98-5p	-0.317862	10.6022	0.346256	0.557581	0.973204	Nonsignificant
564	hsa-miR-590-5p	-0.619442	2.99112	0.344852	0.55838	0.973204	Nonsignificant
565	hsa-miR-6815-5p	-0.683123	2.90616	0.340537	0.560847	0.975775	Nonsignificant
566	hsa-miR-497-5p	-0.436512	5.39006	0.336957	0.562911	0.977634	Nonsignificant
567	hsa-miR-6881-5p	0.779911	2.75076	0.706319	0.564439	0.97856	Nonsignificant
568	hsa-miR-361-5p	0.290846	9.21068	0.328712	0.567719	0.982514	Nonsignificant
569	hsa-miR-6832-5p	0.734319	2.39981	0.527672	0.570038	0.983667	Nonsignificant
570	hsa-miR-3124-5p	-0.672037	2.71394	0.32365	0.570712	0.983667	Nonsignificant
571	hsa-miR-4741	0.484488	2.43281	0.322513	0.571387	0.983667	Nonsignificant
572	hsa-miR-29b-2-5p	-0.660486	2.77991	0.31769	0.574274	0.986908	Nonsignificant
573	hsa-miR-494-3p	-0.464357	4.66671	0.314021	0.57649	0.987398	Nonsignificant
574	hsa-miR-4488	0.442635	5.26655	0.313284	0.576946	0.987398	Nonsignificant
575	hsa-miR-15b-5p	-0.321005	9.60172	0.312238	0.577573	0.987398	Nonsignificant
576	hsa-miR-6852-5p	-0.533296	3.5316	0.304229	0.582487	0.990827	Nonsignificant
577	hsa-miR-486-3p	-0.396885	7.60637	0.304174	0.582568	0.990827	Nonsignificant
578	hsa-miR-889-3p	-0.45557	5.32546	0.302696	0.583437	0.990827	Nonsignificant
579	hsa-miR-4521	1.27955	2.41951	5.09151	0.58361	0.990827	Nonsignificant
580	hsa-miR-122-5p	-0.513826	16.5448	0.300946	0.585383	0.992124	Nonsignificant
581	hsa-miR-146a-5p	0.326865	11.8777	0.296728	0.587206	0.992857	Nonsignificant
582	hsa-miR-4669	0.566518	3.11124	0.294424	0.588865	0.992857	Nonsignificant
583	hsa-miR-556-3p	-0.552325	3.29288	0.293026	0.589505	0.992857	Nonsignificant
584	hsa-miR-103a-3p	-0.297764	11.3269	0.292472	0.589856	0.992857	Nonsignificant
585	hsa-miR-548az-5p	-0.642564	2.63057	0.284591	0.594904	0.998614	Nonsignificant
586	hsa-miR-185-3p	-0.517852	4.91027	0.283207	0.5958	0.998614	Nonsignificant
587	hsa-miR-219a-1-3p	0.665663	2.41374	0.508428	0.596324	0.998614	Nonsignificant
588	hsa-miR-485-5p	-0.451974	5.12071	0.278802	0.59867	0.99924	Nonsignificant
589	hsa-miR-548aq-5p	0.746974	2.59084	0.587686	0.598731	0.99924	Nonsignificant
590	hsa-miR-429	-0.572124	4.39652	0.272746	0.602831	1	Nonsignificant
591	hsa-miR-9903	0.528859	2.44134	0.286892	0.603814	1	Nonsignificant
592	hsa-miR-3611	-0.502111	3.72667	0.270199	0.604359	1	Nonsignificant
593	hsa-miR-196a-5p	-0.401993	6.17487	0.261851	0.610056	1	Nonsignificant
594	hsa-miR-4433b-3p	-0.438916	7.14908	0.259237	0.61224	1	Nonsignificant
595	hsa-let-7d-5p	0.243629	12.0154	0.257974	0.612646	1	Nonsignificant
596	hsa-miR-5585-3p	0.381151	2.53107	0.480891	0.616419	1	Nonsignificant
597	hsa-miR-3928-3p	-0.445063	3.41821	0.25074	0.617666	1	Nonsignificant
598	hsa-miR-598-3p	0.326289	5.54883	0.250107	0.61811	1	Nonsignificant
599	hsa-miR-142-5p	-0.272475	10.7646	0.249222	0.618731	1	Nonsignificant
600	hsa-miR-3605-3p	0.303655	4.6236	0.248398	0.619311	1	Nonsignificant
601	hsa-miR-664a-3p	-0.445983	4.19015	0.245988	0.621015	1	Nonsignificant
602	hsa-miR-141-3p	-0.495933	6.27261	0.245802	0.621741	1	Nonsignificant
603	hsa-miR-548e-5p	-0.555831	3.00179	0.244	0.622426	1	Nonsignificant
604	hsa-miR-1249-3p	-0.462654	3.60798	0.241892	0.623932	1	Nonsignificant
605	hsa-miR-2115-3p	-0.626255	2.67704	0.306404	0.6242	1	Nonsignificant
606	hsa-miR-548ad-5p	-0.398847	5.36728	0.240633	0.624835	1	Nonsignificant
607	hsa-miR-6511a-3p	-0.47511	3.00703	0.24027	0.625096	1	Nonsignificant
608	hsa-miR-6803-3p	0.479162	3.00472	0.272957	0.628151	1	Nonsignificant
609	hsa-miR-1976	-0.418337	3.81787	0.235253	0.628728	1	Nonsignificant
610	hsa-miR-6882-5p	-0.613092	2.70223	0.232669	0.630617	1	Nonsignificant
611	hsa-miR-671-5p	-0.285102	6.29935	0.232504	0.630738	1	Nonsignificant
612	hsa-miR-17-3p	-0.37101	4.79059	0.231781	0.63127	1	Nonsignificant
613	hsa-miR-4775	-0.616025	2.67057	0.228282	0.634137	1	Nonsignificant
614	hsa-miR-4659a-3p	-0.516469	2.88627	0.223258	0.637609	1	Nonsignificant
615	hsa-miR-455-5p	0.416645	4.20658	0.222433	0.638231	1	Nonsignificant
616	hsa-miR-1292-5p	0.425533	3.0624	0.221193	0.639167	1	Nonsignificant
617	hsa-miR-760	-0.38968	4.48872	0.215778	0.643296	1	Nonsignificant
618	hsa-miR-6511b-3p	-0.589999	2.69962	0.256098	0.645936	1	Nonsignificant
619	hsa-miR-139-5p	0.264733	9.38012	0.21145	0.646642	1	Nonsignificant
620	hsa-miR-133b	0.390912	2.44109	0.211067	0.64694	1	Nonsignificant
621	hsa-miR-365a-5p	0.317764	2.45664	0.209792	0.647935	1	Nonsignificant
622	hsa-miR-503-5p	0.281627	6.46505	0.209105	0.648472	1	Nonsignificant
623	hsa-miR-484	-0.36301	9.92026	0.206474	0.651007	1	Nonsignificant
624	hsa-miR-6785-5p	0.45835	2.53035	0.205417	0.651376	1	Nonsignificant
625	hsa-miR-29a-3p	0.236135	10.4396	0.202896	0.653379	1	Nonsignificant
626	hsa-miR-99a-3p	0.391867	3.10041	0.201274	0.654675	1	Nonsignificant
627	hsa-miR-556-5p	0.42743	3.26114	0.201143	0.65478	1	Nonsignificant
628	hsa-miR-22-3p	-0.324668	9.09086	0.201059	0.655046	1	Nonsignificant
629	hsa-miR-191-3p	-0.381875	4.52463	0.199915	0.655767	1	Nonsignificant
630	hsa-miR-222-3p	-0.276295	6.79652	0.19936	0.656213	1	Nonsignificant
631	hsa-miR-6820-3p	-0.524606	2.75562	0.196521	0.658511	1	Nonsignificant
632	hsa-miR-187-3p	-0.842399	3.07321	0.572355	0.661278	1	Nonsignificant
633	hsa-miR-1260a	-0.322741	4.37861	0.192219	0.662032	1	Nonsignificant
634	hsa-miR-340-5p	0.231327	8.88364	0.190161	0.663733	1	Nonsignificant
635	hsa-miR-378i	-0.324863	4.5861	0.190115	0.66377	1	Nonsignificant
636	hsa-miR-3065-5p	-0.414785	3.71911	0.189083	0.664628	1	Nonsignificant
637	hsa-miR-636	0.404302	2.87418	0.189059	0.664648	1	Nonsignificant
638	hsa-miR-6516-5p	-0.421871	3.6422	0.189019	0.664681	1	Nonsignificant
639	hsa-miR-548at-5p	-0.461031	3.11631	0.188235	0.665334	1	Nonsignificant
640	hsa-miR-4510	0.358159	3.49031	0.186199	0.667038	1	Nonsignificant
641	hsa-miR-433-3p	0.391164	2.87697	0.186084	0.667134	1	Nonsignificant
642	hsa-miR-6842-3p	-0.389087	3.68841	0.185956	0.667242	1	Nonsignificant
643	hsa-miR-6131	0.411753	3.20495	0.185672	0.667733	1	Nonsignificant
644	hsa-miR-93-5p	-0.252662	12.7209	0.180392	0.671958	1	Nonsignificant
645	hsa-miR-582-3p	0.389387	3.8603	0.201138	0.675399	1	Nonsignificant
646	hsa-miR-935	-0.580028	2.68373	0.22573	0.676637	1	Nonsignificant
647	hsa-miR-18b-5p	-0.434128	2.84898	0.17413	0.677371	1	Nonsignificant
648	hsa-miR-6749-3p	0.59346	2.46152	0.341242	0.679051	1	Nonsignificant
649	hsa-miR-542-5p	-0.392161	3.57574	0.171014	0.680107	1	Nonsignificant
650	hsa-miR-885-3p	-0.523068	4.43381	0.169296	0.682143	1	Nonsignificant
651	hsa-miR-377-3p	-0.469125	3.31303	0.168028	0.682756	1	Nonsignificant
652	hsa-miR-301a-3p	-0.348179	5.02296	0.163921	0.686445	1	Nonsignificant
653	hsa-miR-576-5p	0.252928	7.2816	0.163113	0.687178	1	Nonsignificant
654	hsa-miR-4433a-5p	0.452029	2.43139	0.228243	0.688427	1	Nonsignificant
655	hsa-miR-1273h-3p	-0.367943	3.87797	0.160881	0.689212	1	Nonsignificant
656	hsa-miR-193b-5p	-0.291496	6.03038	0.159534	0.690447	1	Nonsignificant
657	hsa-miR-660-5p	0.210539	8.95596	0.159194	0.69076	1	Nonsignificant
658	hsa-miR-610	-0.448215	3.02746	0.15874	0.691178	1	Nonsignificant
659	hsa-miR-499a-5p	-0.358242	4.63953	0.158351	0.691543	1	Nonsignificant
660	hsa-miR-376a-5p	0.509148	2.47089	0.220196	0.692904	1	Nonsignificant
661	hsa-let-7i-5p	0.194564	14.9553	0.156424	0.693322	1	Nonsignificant
662	hsa-miR-26a-5p	0.197962	13.4775	0.153398	0.696151	1	Nonsignificant
663	hsa-let-7g-3p	-0.432093	2.61143	0.153119	0.696414	1	Nonsignificant
664	hsa-miR-6813-5p	0.473555	2.64224	0.214821	0.696772	1	Nonsignificant
665	hsa-let-7f-2-3p	-0.592919	2.67129	0.251731	0.698244	1	Nonsignificant
666	hsa-miR-1262	0.374676	2.95427	0.150172	0.699203	1	Nonsignificant
667	hsa-miR-548l	-0.344329	3.59139	0.148241	0.701048	1	Nonsignificant
668	hsa-miR-10401-3p	0.394262	2.74313	0.148203	0.701085	1	Nonsignificant
669	hsa-miR-27a-5p	-0.355353	3.91857	0.147411	0.701845	1	Nonsignificant
670	hsa-miR-199a-3p	0.175569	12.9613	0.145094	0.704085	1	Nonsignificant
671	hsa-miR-363-3p	-0.281035	8.57397	0.144437	0.704888	1	Nonsignificant
672	hsa-miR-4999-5p	0.320762	2.68413	0.14249	0.706627	1	Nonsignificant
673	hsa-miR-590-3p	0.231037	5.85019	0.141558	0.707543	1	Nonsignificant
674	hsa-miR-338-3p	-0.268478	5.67182	0.140314	0.708771	1	Nonsignificant
675	hsa-miR-361-3p	-0.227693	6.84123	0.138928	0.710146	1	Nonsignificant
676	hsa-let-7a-3p	0.258491	4.31268	0.136267	0.71281	1	Nonsignificant
677	hsa-miR-551b-3p	-0.791531	2.76306	0.357275	0.71342	1	Nonsignificant
678	hsa-miR-4479	0.684835	2.43511	0.661278	0.716259	1	Nonsignificant
679	hsa-miR-1343-3p	-0.424982	2.63146	0.13037	0.718818	1	Nonsignificant
680	hsa-miR-132-3p	-0.247201	5.72094	0.130043	0.719156	1	Nonsignificant
681	hsa-miR-149-5p	-0.47923	3.73562	0.130158	0.719477	1	Nonsignificant
682	hsa-miR-29c-5p	0.520318	5.35248	0.595164	0.720199	1	Nonsignificant
683	hsa-miR-223-3p	0.257022	14.3121	0.123454	0.726444	1	Nonsignificant
684	hsa-miR-29b-3p	-0.190959	8.03112	0.122518	0.727063	1	Nonsignificant
685	hsa-miR-193a-5p	-0.21112	8.06402	0.121098	0.728586	1	Nonsignificant
686	hsa-miR-548ax	0.32641	3.90764	0.120245	0.729506	1	Nonsignificant
687	hsa-miR-874-3p	0.243035	4.66834	0.119958	0.729815	1	Nonsignificant
688	hsa-miR-150-3p	-0.309171	4.15539	0.164372	0.7302	1	Nonsignificant
689	hsa-miR-199a-5p	-0.221364	7.43687	0.11925	0.730583	1	Nonsignificant
690	hsa-miR-4433a-3p	-0.714484	2.75115	0.280395	0.733295	1	Nonsignificant
691	hsa-miR-2116-3p	-0.629492	2.68796	0.267097	0.734182	1	Nonsignificant
692	hsa-miR-615-3p	-0.596811	2.95245	0.248498	0.734911	1	Nonsignificant
693	hsa-miR-181d-5p	-0.252092	5.03329	0.114876	0.735378	1	Nonsignificant
694	hsa-miR-641	-0.34936	3.04333	0.11415	0.736184	1	Nonsignificant
695	hsa-miR-548aq-3p	0.58088	2.80627	0.376536	0.738016	1	Nonsignificant
696	hsa-let-7g-5p	-0.166631	14.1349	0.112164	0.738403	1	Nonsignificant
697	hsa-miR-514a-3p	-0.804983	3.07451	0.259211	0.738724	1	Nonsignificant
698	hsa-miR-6807-5p	0.329986	2.46953	0.110365	0.740431	1	Nonsignificant
699	hsa-miR-3613-3p	0.497581	2.92003	0.259519	0.741452	1	Nonsignificant
700	hsa-miR-6515-5p	-0.399807	2.96777	0.139901	0.741642	1	Nonsignificant
701	hsa-miR-769-3p	-0.306182	3.02459	0.108759	0.742258	1	Nonsignificant
702	hsa-miR-3154	0.328618	3.26441	0.108437	0.742814	1	Nonsignificant
703	hsa-miR-151a-3p	-0.174866	11.2212	0.107492	0.74371	1	Nonsignificant
704	hsa-miR-1185-1-3p	-0.488635	3.17477	0.218059	0.751307	1	Nonsignificant
705	hsa-miR-29b-1-5p	0.28996	2.45745	0.0999745	0.752526	1	Nonsignificant
706	hsa-miR-365a-3p	-0.235287	4.85865	0.0994257	0.753184	1	Nonsignificant
707	hsa-miR-7704	-0.351635	4.67485	0.0992752	0.753564	1	Nonsignificant
708	hsa-miR-431-3p	-0.635585	2.7116	0.296476	0.755918	1	Nonsignificant
709	hsa-miR-340-3p	1.27026	2.99821	1.78297	0.757694	1	Nonsignificant
710	hsa-miR-548c-5p	0.245162	3.97906	0.0950412	0.758512	1	Nonsignificant
711	hsa-miR-130b-3p	0.170883	8.85539	0.0937988	0.760046	1	Nonsignificant
712	hsa-miR-376b-3p	-0.284581	4.22814	0.0936875	0.760184	1	Nonsignificant
713	hsa-miR-629-5p	-0.185385	9.22467	0.0923935	0.761794	1	Nonsignificant
714	hsa-miR-504-5p	-0.369142	2.66056	0.0918128	0.762692	1	Nonsignificant
715	hsa-miR-202-3p	-0.340862	3.60864	0.091713	0.762774	1	Nonsignificant
716	hsa-miR-191-5p	-0.179771	13.0789	0.0914869	0.76293	1	Nonsignificant
717	hsa-let-7b-3p	-0.219272	4.88574	0.10204	0.76561	1	Nonsignificant
718	hsa-miR-7110-5p	0.235998	2.49239	0.0887321	0.76642	1	Nonsignificant
719	hsa-miR-4785	0.297518	2.59089	0.0882716	0.767009	1	Nonsignificant
720	hsa-miR-454-3p	0.165914	7.65603	0.0846856	0.771654	1	Nonsignificant
721	hsa-miR-769-5p	0.185532	5.51377	0.0840515	0.772487	1	Nonsignificant
722	hsa-miR-197-3p	-0.161394	7.68703	0.083459	0.773268	1	Nonsignificant
723	hsa-miR-320e	-0.236185	3.63932	0.0814754	0.775905	1	Nonsignificant
724	hsa-miR-374b-3p	0.279622	3.36506	0.0813218	0.77611	1	Nonsignificant
725	hsa-miR-5010-5p	-0.201169	5.51596	0.0811937	0.776282	1	Nonsignificant
726	hsa-miR-548t-5p	-0.377328	2.60154	0.131533	0.779902	1	Nonsignificant
727	hsa-miR-1270	0.231074	4.00252	0.0762938	0.78296	1	Nonsignificant
728	hsa-miR-502-3p	0.37948	4.54883	0.258517	0.785885	1	Nonsignificant
729	hsa-miR-501-5p	-0.216904	3.88093	0.0735243	0.786838	1	Nonsignificant
730	hsa-let-7e-5p	-0.132763	10.2005	0.0682097	0.794504	1	Nonsignificant
731	hsa-miR-4732-5p	-0.174149	8.61613	0.0670666	0.796212	1	Nonsignificant
732	hsa-miR-24-3p	-0.145631	10.8667	0.0664126	0.797169	1	Nonsignificant
733	hsa-miR-518b	-0.507474	2.74918	0.133738	0.797249	1	Nonsignificant
734	hsa-miR-152-3p	0.144558	7.56195	0.0646613	0.799802	1	Nonsignificant
735	hsa-miR-186-5p	0.144651	9.90887	0.0626916	0.80281	1	Nonsignificant
736	hsa-miR-3131	0.318038	4.56945	0.062352	0.803694	1	Nonsignificant
737	hsa-miR-3140-3p	0.277981	2.77012	0.0615802	0.80453	1	Nonsignificant
738	hsa-miR-29c-3p	0.151463	9.93387	0.0614768	0.804691	1	Nonsignificant
739	hsa-miR-627-5p	-0.216069	4.63371	0.0604762	0.806283	1	Nonsignificant
740	hsa-let-7f-5p	-0.104733	14.8578	0.0588502	0.808825	1	Nonsignificant
741	hsa-miR-339-3p	0.135559	6.76142	0.058048	0.810107	1	Nonsignificant
742	hsa-miR-10399-3p	0.214499	2.99686	0.0578622	0.810405	1	Nonsignificant
743	hsa-miR-374a-3p	-0.190749	4.18362	0.0571848	0.811497	1	Nonsignificant
744	hsa-miR-5586-5p	0.235653	2.46487	0.0569283	0.811912	1	Nonsignificant
745	hsa-miR-129-5p	-0.227684	4.11005	0.0567988	0.812138	1	Nonsignificant
746	hsa-miR-422a	-0.275555	2.6428	0.0564559	0.812679	1	Nonsignificant
747	hsa-miR-651-5p	-0.154486	5.38343	0.0562383	0.813034	1	Nonsignificant
748	hsa-miR-410-3p	0.43983	2.46664	0.186956	0.816178	1	Nonsignificant
749	hsa-miR-126-5p	0.109188	12.953	0.0542993	0.816226	1	Nonsignificant
750	hsa-miR-3615	0.158231	8.49904	0.0543304	0.816236	1	Nonsignificant
751	hsa-miR-425-3p	-0.146565	7.22397	0.0539629	0.816785	1	Nonsignificant
752	hsa-miR-424-3p	0.21889	5.00436	0.0910125	0.81834	1	Nonsignificant
753	hsa-miR-486-5p	0.15925	16.5218	0.0525654	0.819366	1	Nonsignificant
754	hsa-miR-424-5p	0.118164	8.31418	0.0512238	0.821414	1	Nonsignificant
755	hsa-miR-7151-3p	-0.261044	3.18882	0.0512048	0.821514	1	Nonsignificant
756	hsa-miR-374a-5p	-0.143045	8.40015	0.0501271	0.823304	1	Nonsignificant
757	hsa-miR-548ak	0.206557	2.64079	0.0497293	0.823995	1	Nonsignificant
758	hsa-miR-320a-3p	-0.107502	13.6813	0.0472496	0.828368	1	Nonsignificant
759	hsa-miR-544a	0.223138	2.56007	0.0607967	0.829285	1	Nonsignificant
760	hsa-miR-10399-5p	-0.164951	4.05039	0.0456557	0.831243	1	Nonsignificant
761	hsa-miR-6866-5p	-0.253891	2.84504	0.0626761	0.831309	1	Nonsignificant
762	hsa-miR-30a-3p	0.115587	7.88747	0.0440976	0.834104	1	Nonsignificant
763	hsa-miR-5193	0.178554	2.51586	0.0440208	0.834246	1	Nonsignificant
764	hsa-miR-26b-3p	-0.184035	4.28403	0.0439956	0.834293	1	Nonsignificant
765	hsa-miR-125a-3p	0.147251	5.14596	0.0438394	0.834583	1	Nonsignificant
766	hsa-miR-2115-5p	-0.223511	2.57001	0.0430136	0.836126	1	Nonsignificant
767	hsa-miR-4804-5p	0.487104	2.6459	0.341894	0.83638	1	Nonsignificant
768	hsa-miR-151b	0.158853	4.8364	0.0427082	0.8367	1	Nonsignificant
769	hsa-miR-223-5p	-0.132532	8.81613	0.0412086	0.839553	1	Nonsignificant
770	hsa-miR-30d-5p	0.117891	12.8295	0.0409869	0.839979	1	Nonsignificant
771	hsa-miR-205-5p	0.144894	7.85237	0.0408582	0.840256	1	Nonsignificant
772	hsa-miR-873-5p	0.28094	3.1507	0.0794115	0.84193	1	Nonsignificant
773	hsa-miR-150-5p	0.116036	10.3766	0.0395863	0.8427	1	Nonsignificant
774	hsa-miR-190a-5p	-0.127677	7.33973	0.0394998	0.84287	1	Nonsignificant
775	hsa-miR-184	0.219889	8.58905	0.0389862	0.844164	1	Nonsignificant
776	hsa-miR-532-5p	-0.111765	7.81653	0.0373753	0.847099	1	Nonsignificant
777	hsa-let-7a-5p	0.0784627	15.7629	0.0358486	0.850216	1	Nonsignificant
778	hsa-miR-26a-1-3p	-0.211112	3.46496	0.0350078	0.851962	1	Nonsignificant
779	hsa-miR-589-5p	-0.124966	6.14293	0.0350027	0.851973	1	Nonsignificant
780	hsa-miR-3074-5p	0.492747	3.26333	0.318535	0.852097	1	Nonsignificant
781	hsa-miR-186-3p	-0.279128	2.62586	0.0352373	0.852185	1	Nonsignificant
782	hsa-miR-4687-3p	0.409989	2.53345	0.179172	0.85239	1	Nonsignificant
783	hsa-miR-3182	0.219328	5.72061	0.034574	0.853129	1	Nonsignificant
784	hsa-miR-450a-1-3p	-0.286705	2.60765	0.0619051	0.8534	1	Nonsignificant
785	hsa-miR-30a-5p	-0.0897194	9.66696	0.0341001	0.853872	1	Nonsignificant
786	hsa-miR-452-5p	0.345234	2.51393	0.114775	0.854134	1	Nonsignificant
787	hsa-miR-6767-5p	0.208181	2.50212	0.0588886	0.854518	1	Nonsignificant
788	hsa-miR-942-5p	-0.121202	6.09131	0.0337722	0.854568	1	Nonsignificant
789	hsa-miR-299-3p	-0.422028	3.11964	0.157641	0.854572	1	Nonsignificant
790	hsa-miR-1261	-0.182016	2.79769	0.0331078	0.85599	1	Nonsignificant
791	hsa-miR-15a-5p	-0.116478	10.0066	0.0315511	0.85941	1	Nonsignificant
792	hsa-miR-708-5p	-0.274124	3.9271	0.0312798	0.860169	1	Nonsignificant
793	hsa-miR-505-3p	-0.147513	3.9072	0.0305844	0.861528	1	Nonsignificant
794	hsa-miR-642a-5p	0.228712	2.76686	0.0524812	0.863954	1	Nonsignificant
795	hsa-miR-11400	-0.143622	5.56574	0.0291528	0.86482	1	Nonsignificant
796	hsa-miR-4772-3p	0.150545	3.6218	0.028405	0.866504	1	Nonsignificant
797	hsa-miR-28-3p	-0.086396	9.08323	0.0278704	0.867755	1	Nonsignificant
798	hsa-miR-501-3p	-0.110912	6.26817	0.0278134	0.867889	1	Nonsignificant
799	hsa-miR-2110	-0.0937422	7.18081	0.0276512	0.868271	1	Nonsignificant
800	hsa-miR-671-3p	-0.126954	4.6193	0.0259913	0.87225	1	Nonsignificant
801	hsa-miR-378g	0.140069	2.53952	0.0254772	0.873509	1	Nonsignificant
802	hsa-miR-330-5p	-0.173039	3.14022	0.0275574	0.876539	1	Nonsignificant
803	hsa-miR-1287-5p	-0.122867	4.32786	0.0242177	0.876649	1	Nonsignificant
804	hsa-miR-139-3p	0.0881359	7.48725	0.0240272	0.877132	1	Nonsignificant
805	hsa-miR-5583-3p	-0.178463	2.83533	0.0239841	0.877326	1	Nonsignificant
806	hsa-miR-664b-5p	0.116671	3.97829	0.0236913	0.877986	1	Nonsignificant
807	hsa-miR-574-3p	0.0922901	6.3235	0.0211869	0.884567	1	Nonsignificant
808	hsa-miR-451a	0.12382	14.5894	0.0194793	0.889481	1	Nonsignificant
809	hsa-miR-6800-5p	0.362596	2.52358	0.200372	0.890526	1	Nonsignificant
810	hsa-miR-122b-5p	-0.310836	2.67575	0.0289864	0.89076	1	Nonsignificant
811	hsa-miR-25-3p	-0.0858765	11.9255	0.0185332	0.892007	1	Nonsignificant
812	hsa-miR-4755-5p	0.174865	2.5378	0.0374811	0.892589	1	Nonsignificant
813	hsa-miR-20a-3p	0.129079	3.25411	0.0182529	0.892805	1	Nonsignificant
814	hsa-miR-3200-5p	-0.119243	3.67748	0.0173049	0.895609	1	Nonsignificant
815	hsa-miR-3667-5p	0.327982	2.94152	0.107657	0.897105	1	Nonsignificant
816	hsa-miR-500a-3p	0.098648	4.16726	0.0166309	0.89765	1	Nonsignificant
817	hsa-miR-548o-3p	-0.135398	2.77762	0.0162703	0.89876	1	Nonsignificant
818	hsa-miR-1275	-0.170311	4.66871	0.0161425	0.899321	1	Nonsignificant
819	hsa-miR-328-3p	-0.0763958	7.59342	0.0160397	0.899476	1	Nonsignificant
820	hsa-miR-122-3p	-0.327351	2.90576	0.065935	0.900374	1	Nonsignificant
821	hsa-miR-548bc	-0.151478	2.89405	0.0157382	0.90042	1	Nonsignificant
822	hsa-miR-362-3p	0.172841	2.83512	0.0156041	0.900911	1	Nonsignificant
823	hsa-miR-200b-5p	-0.194788	2.78575	0.0312893	0.901447	1	Nonsignificant
824	hsa-miR-548b-5p	0.151605	2.97546	0.0143249	0.905039	1	Nonsignificant
825	hsa-miR-519c-5p	0.0950556	2.72502	0.014243	0.905245	1	Nonsignificant
826	hsa-miR-450a-2-3p	0.378641	2.58758	0.126941	0.905825	1	Nonsignificant
827	hsa-miR-4738-3p	-0.20345	2.99202	0.0195565	0.907185	1	Nonsignificant
828	hsa-miR-155-5p	-0.0570955	9.06322	0.0127691	0.910259	1	Nonsignificant
829	hsa-miR-23a-3p	0.0574234	10.6168	0.0126077	0.910826	1	Nonsignificant
830	hsa-miR-337-3p	-0.245494	3.175	0.0710671	0.914175	1	Nonsignificant
831	hsa-miR-744-5p	-0.0664002	9.38064	0.0115357	0.914686	1	Nonsignificant
832	hsa-miR-30b-3p	-0.0843312	3.65702	0.0111469	0.91613	1	Nonsignificant
833	hsa-miR-1843	-0.0618276	5.77645	0.0106666	0.91795	1	Nonsignificant
834	hsa-miR-219a-5p	-0.171566	2.69847	0.0104798	0.918725	1	Nonsignificant
835	hsa-miR-200a-5p	0.116087	2.49957	0.00997975	0.920627	1	Nonsignificant
836	hsa-miR-143-3p	-0.0576485	12.5958	0.00990565	0.920921	1	Nonsignificant
837	hsa-miR-208b-3p	-0.148703	3.12967	0.00967035	0.921921	1	Nonsignificant
838	hsa-miR-194-5p	-0.0567775	8.39948	0.00955661	0.922322	1	Nonsignificant
839	hsa-miR-30d-3p	0.136043	4.13643	0.0368355	0.923082	1	Nonsignificant
840	hsa-miR-181a-2-3p	0.0636132	5.66218	0.00909821	0.924202	1	Nonsignificant
841	hsa-miR-1306-5p	-0.0677542	5.29763	0.00896155	0.924772	1	Nonsignificant
842	hsa-miR-27a-3p	0.0516425	8.95512	0.00864379	0.926114	1	Nonsignificant
843	hsa-miR-542-3p	-0.0903237	4.96446	0.00862313	0.926202	1	Nonsignificant
844	hsa-miR-146a-3p	-0.13434	2.56505	0.00862256	0.926271	1	Nonsignificant
845	hsa-miR-199b-5p	-0.0798863	5.82381	0.00842357	0.927058	1	Nonsignificant
846	hsa-miR-6513-3p	-0.141221	3.40084	0.0269809	0.927142	1	Nonsignificant
847	hsa-miR-4516	0.0549088	9.12616	0.00809007	0.928513	1	Nonsignificant
848	hsa-miR-1247-5p	-0.131933	3.06253	0.0131507	0.928654	1	Nonsignificant
849	hsa-miR-3691-5p	0.0952173	2.50622	0.00789879	0.929361	1	Nonsignificant
850	hsa-miR-140-3p	-0.0505514	8.96774	0.00756352	0.930872	1	Nonsignificant
851	hsa-miR-145-3p	-0.0615707	4.53335	0.00721149	0.932496	1	Nonsignificant
852	hsa-miR-6734-5p	-0.0562948	5.57575	0.00712219	0.932914	1	Nonsignificant
853	hsa-miR-450a-5p	0.0922671	3.8517	0.0066654	0.935096	1	Nonsignificant
854	hsa-miR-142-3p	-0.0420861	12.6824	0.00627618	0.937016	1	Nonsignificant
855	hsa-let-7d-3p	-0.0364797	8.43974	0.00505113	0.943484	1	Nonsignificant
856	hsa-miR-125b-1-3p	-0.0630464	3.13775	0.00502612	0.943624	1	Nonsignificant
857	hsa-miR-6891-5p	-0.0633913	3.70231	0.00494886	0.944059	1	Nonsignificant
858	hsa-miR-206	-0.0856323	8.40829	0.0047444	0.945323	1	Nonsignificant
859	hsa-miR-10b-3p	0.0513193	4.73595	0.00458713	0.946139	1	Nonsignificant
860	hsa-miR-488-3p	-0.646068	2.92159	0.275246	0.94629	1	Nonsignificant
861	hsa-miR-95-3p	0.0430749	6.53321	0.00453434	0.946449	1	Nonsignificant
862	hsa-miR-200a-3p	-0.071318	5.96709	0.00442156	0.947169	1	Nonsignificant
863	hsa-miR-27b-3p	-0.0326399	10.0178	0.00415524	0.948733	1	Nonsignificant
864	hsa-miR-18a-3p	-0.0533524	4.48273	0.00404399	0.949423	1	Nonsignificant
865	hsa-miR-508-3p	-0.0318922	2.91842	0.00398756	0.949795	1	Nonsignificant
866	hsa-miR-101-3p	0.0356554	13.1403	0.00364898	0.951954	1	Nonsignificant
867	hsa-miR-183-3p	-0.0487915	3.44151	0.00360086	0.952271	1	Nonsignificant
868	hsa-miR-1306-3p	0.0508083	3.10899	0.00353967	0.952678	1	Nonsignificant
869	hsa-miR-30e-3p	0.0305982	8.69479	0.0034637	0.953188	1	Nonsignificant
870	hsa-miR-4326	0.263022	2.5069	0.0617478	0.953334	1	Nonsignificant
871	hsa-miR-3187-3p	0.0489952	3.84706	0.00340756	0.953568	1	Nonsignificant
872	hsa-miR-1180-3p	-0.0361463	7.64075	0.00335667	0.953916	1	Nonsignificant
873	hsa-miR-1236-5p	0.0190832	2.51228	0.00276093	0.958201	1	Nonsignificant
874	hsa-miR-6818-5p	0.0466996	2.56274	0.00272007	0.958582	1	Nonsignificant
875	hsa-miR-92b-3p	-0.0311738	7.57668	0.00263948	0.95913	1	Nonsignificant
876	hsa-miR-101-5p	0.193092	2.95186	0.0371715	0.96018	1	Nonsignificant
877	hsa-miR-3146	-0.0316595	2.55747	0.00242292	0.960841	1	Nonsignificant
878	hsa-miR-1284	-0.0417316	2.90231	0.00238346	0.961161	1	Nonsignificant
879	hsa-miR-766-5p	-0.0196559	3.73577	0.00211437	0.963417	1	Nonsignificant
880	hsa-miR-4685-3p	0.118047	2.89077	0.0134187	0.965602	1	Nonsignificant
881	hsa-miR-545-5p	-0.251396	2.55303	0.0265601	0.967003	1	Nonsignificant
882	hsa-miR-548d-5p	0.140303	3.15081	0.0208508	0.967946	1	Nonsignificant
883	hsa-miR-4306	0.0302753	7.21006	0.00161241	0.96807	1	Nonsignificant
884	hsa-miR-21-3p	0.0658107	3.40502	0.00587472	0.968822	1	Nonsignificant
885	hsa-miR-92a-3p	0.0243013	15.1433	0.00113764	0.973195	1	Nonsignificant
886	hsa-miR-1537-3p	-0.0240591	3.46944	0.00112616	0.973297	1	Nonsignificant
887	hsa-miR-299-5p	0.0195332	3.13349	0.00104929	0.974225	1	Nonsignificant
888	hsa-miR-4667-5p	-0.211851	2.5838	0.0394146	0.974918	1	Nonsignificant
889	hsa-miR-30b-5p	-0.0242126	5.66366	0.000954943	0.97541	1	Nonsignificant
890	hsa-miR-214-5p	-0.0570491	2.64761	0.000821337	0.97721	1	Nonsignificant
891	hsa-miR-3120-3p	-0.0081106	3.87995	0.000741988	0.978324	1	Nonsignificant
892	hsa-miR-4714-3p	0.808616	2.88818	0.663085	0.97956	1	Nonsignificant
893	hsa-miR-192-5p	-0.0138151	9.48707	0.000646455	0.979767	1	Nonsignificant
894	hsa-miR-34b-3p	-0.0821654	2.68384	0.000549681	0.981355	1	Nonsignificant
895	hsa-miR-3136-5p	0.0184724	2.65044	0.000501021	0.982187	1	Nonsignificant
896	hsa-miR-30c-1-3p	-0.466132	3.58138	0.298036	0.982303	1	Nonsignificant
897	hsa-miR-3180	-0.247541	2.65303	0.0309041	0.982709	1	Nonsignificant
898	hsa-miR-1290	-0.0194843	9.58258	0.000388717	0.984337	1	Nonsignificant
899	hsa-miR-1224-5p	-0.0161333	4.81129	0.000387159	0.984341	1	Nonsignificant
900	hsa-miR-3141	-0.678215	2.6767	0.235689	0.98463	1	Nonsignificant
901	hsa-miR-629-3p	-0.00876499	2.65361	0.0110097	0.984885	1	Nonsignificant
902	hsa-miR-1179	0.0184072	3.7764	0.00034632	0.98519	1	Nonsignificant
903	hsa-let-7f-1-3p	0.401604	2.97341	0.184506	0.985693	1	Nonsignificant
904	hsa-miR-941	-0.0120108	6.38188	0.00031504	0.985875	1	Nonsignificant
905	hsa-miR-939-5p	0.338997	2.56168	0.0848481	0.986998	1	Nonsignificant
906	hsa-miR-4533	0.213091	2.54724	0.0328073	0.98706	1	Nonsignificant
907	hsa-miR-4750-5p	-0.00785212	3.02915	0.000260482	0.987156	1	Nonsignificant
908	hsa-miR-1296-5p	0.0199379	3.39366	0.000259258	0.987186	1	Nonsignificant
909	hsa-miR-16-5p	0.0103272	17.8565	0.000252581	0.987364	1	Nonsignificant
910	hsa-miR-128-3p	0.00707842	9.27137	0.000231651	0.987887	1	Nonsignificant
911	hsa-miR-323a-5p	-0.0665608	2.80271	0.0100939	0.988187	1	Nonsignificant
912	hsa-let-7b-5p	-0.00608546	16.873	0.000162261	0.989862	1	Nonsignificant
913	hsa-miR-205-3p	-0.148659	2.56285	0.000131992	0.990857	1	Nonsignificant
914	hsa-miR-128-1-5p	-0.0121908	2.52126	0.000100743	0.992012	1	Nonsignificant
915	hsa-miR-425-5p	0.00562818	11.0105	7.14104e-05	0.993278	1	Nonsignificant
916	hsa-miR-26b-5p	-0.00395374	13.459	6.75204e-05	0.99346	1	Nonsignificant
917	hsa-miR-766-3p	-0.00408011	4.33895	4.99214e-05	0.994377	1	Nonsignificant
918	hsa-miR-3684	-0.00242818	2.48731	3.77513e-06	0.998454	1	Nonsignificant
919	hsa-miR-141-5p	0.0153872	2.92641	0.000367509	0.99864	1	Nonsignificant
920	hsa-miR-3188	-1.38191	2.48399	4.59431e-07	0.999501	1	Nonsignificant
921	hsa-miR-6758-5p	-1.4012	2.44743	2.94299e-07	0.999568	1	Nonsignificant
922	hsa-miR-3150a-5p	-1.1541	2.35808	3.93271e-07	0.999575	1	Nonsignificant
923	hsa-miR-377-5p	-1.50099	2.41671	3.36886e-07	0.999577	1	Nonsignificant
924	hsa-miR-4799-5p	-1.02214	2.3949	2.68862e-07	0.999588	1	Nonsignificant
925	hsa-miR-4657	-0.981424	2.36325	2.65252e-07	0.99959	1	Nonsignificant
926	hsa-miR-6788-5p	-1.15123	2.4219	2.50858e-07	0.999601	1	Nonsignificant
927	hsa-miR-5006-3p	-1.08322	2.40906	4.2913e-07	0.999615	1	Nonsignificant
928	hsa-miR-8485	-1.24802	2.4037	4.64649e-07	0.999617	1	Nonsignificant
929	hsa-miR-376b-5p	-1.61341	2.48254	2.94145e-07	0.999628	1	Nonsignificant
930	hsa-miR-4485-3p	-0.906542	2.37953	1.01286e-06	0.999645	1	Nonsignificant
931	hsa-miR-2277-5p	-1.49426	2.42931	4.28254e-07	0.999648	1	Nonsignificant
932	hsa-miR-3194-5p	-0.85132	2.38397	3.17089e-07	0.999651	1	Nonsignificant
933	hsa-miR-3667-3p	-0.952347	2.41625	1.91463e-07	0.999652	1	Nonsignificant
934	hsa-miR-4677-3p	-1.58632	2.4969	1.9323e-07	0.999658	1	Nonsignificant
935	hsa-miR-6892-5p	-0.899331	2.38877	7.50698e-07	0.999662	1	Nonsignificant
936	hsa-miR-4707-3p	-1.17142	2.39148	1.75939e-07	0.999666	1	Nonsignificant
937	hsa-miR-3680-5p	-0.839775	2.34128	1.74295e-07	0.999668	1	Nonsignificant
938	hsa-miR-1288-3p	-1.32447	2.45137	1.72012e-07	0.99967	1	Nonsignificant
939	hsa-miR-3174	-2.14277	2.67295	1.69877e-07	0.999672	1	Nonsignificant
940	hsa-miR-6820-5p	-1.02974	2.37665	9.24062e-07	0.999674	1	Nonsignificant
941	hsa-miR-4436b-3p	-1.04256	2.40967	1.67644e-07	0.999674	1	Nonsignificant
942	hsa-miR-597-5p	-0.452495	2.36432	1.66522e-07	0.999676	1	Nonsignificant
943	hsa-miR-129-2-3p	-2.08466	2.5923	4.56956e-07	0.999684	1	Nonsignificant
944	hsa-miR-4717-3p	-0.874812	2.35834	1.53105e-07	0.999694	1	Nonsignificant
945	hsa-miR-6754-5p	-1.00949	2.38162	1.77485e-07	0.999698	1	Nonsignificant
946	hsa-miR-6736-5p	-1.30883	2.41798	1.41604e-07	0.999701	1	Nonsignificant
947	hsa-miR-6857-3p	-1.20205	2.40957	1.40488e-07	0.999702	1	Nonsignificant
948	hsa-miR-181d-3p	-1.36337	2.43924	1.36335e-07	0.999706	1	Nonsignificant
949	hsa-miR-1973	-1.2921	2.44984	1.34933e-07	0.999708	1	Nonsignificant
950	hsa-miR-744-3p	-1.32156	2.45103	1.28484e-07	0.999715	1	Nonsignificant
951	hsa-miR-548i	-1.23247	2.39833	1.28065e-07	0.999715	1	Nonsignificant
952	hsa-miR-3149	-1.15966	2.39209	1.26702e-07	0.999717	1	Nonsignificant
953	hsa-miR-520b-5p	-1.65378	2.54632	1.24628e-07	0.999719	1	Nonsignificant
954	hsa-miR-518f-3p	-1.81881	2.63	1.40778e-07	0.99972	1	Nonsignificant
955	hsa-miR-502-5p	-1.16986	2.42356	1.22276e-07	0.999722	1	Nonsignificant
956	hsa-miR-1237-3p	-1.07994	2.40147	1.13367e-07	0.999732	1	Nonsignificant
957	hsa-miR-1276	-1.2812	2.46558	1.08462e-07	0.999738	1	Nonsignificant
958	hsa-miR-4742-5p	-0.85514	2.36145	1.07745e-07	0.999739	1	Nonsignificant
959	hsa-miR-4701-5p	-1.15553	2.40798	1.05695e-07	0.999741	1	Nonsignificant
960	hsa-miR-24-2-5p	-1.08534	2.39443	1.02798e-07	0.999745	1	Nonsignificant
961	hsa-miR-1185-2-3p	-0.857734	2.35704	1.02662e-07	0.999745	1	Nonsignificant
962	hsa-miR-216a-3p	-0.75705	2.35547	1.02972e-07	0.999751	1	Nonsignificant
963	hsa-miR-6793-3p	-0.960271	2.38889	9.53394e-08	0.999754	1	Nonsignificant
964	hsa-miR-517c-3p	-1.50468	2.85184	9.5184e-08	0.999756	1	Nonsignificant
965	hsa-miR-544b	-1.21414	2.40945	9.17379e-08	0.99976	1	Nonsignificant
966	hsa-miR-525-5p	-1.06302	2.49956	8.67921e-08	0.999769	1	Nonsignificant
967	hsa-miR-380-3p	-1.06073	2.47443	1.28247e-07	0.999769	1	Nonsignificant
968	hsa-miR-6509-5p	-1.56518	2.50061	8.22657e-08	0.999772	1	Nonsignificant
969	hsa-miR-4773	-1.34048	2.449	7.74905e-08	0.999779	1	Nonsignificant
970	hsa-miR-7851-3p	-1.23254	2.44504	7.28987e-08	0.999785	1	Nonsignificant
971	hsa-miR-2116-5p	-0.929647	2.37839	7.02648e-08	0.999789	1	Nonsignificant
972	hsa-miR-6881-3p	-1.29757	2.44039	3.47673e-07	0.999791	1	Nonsignificant
973	hsa-miR-7113-5p	-1.46176	2.45888	5.41894e-08	0.999815	1	Nonsignificant
974	hsa-miR-520d-5p	-0.908559	2.51726	4.15738e-08	0.999841	1	Nonsignificant
975	hsa-miR-6812-3p	-0.922194	2.42163	6.56871e-09	0.999936	1	Nonsignificant
976	hsa-miR-552-5p	-1.82113	2.58325	-3.17354e-07	1	1	Nonsignificant
977	hsa-miR-302b-3p	-1.7465	2.65978	-1.54051e-08	1	1	Nonsignificant
978	hsa-miR-6876-5p	-1.28575	2.44946	-1.22665e-07	1	1	Nonsignificant
979	hsa-miR-6848-5p	-1.18478	2.39495	-5.60656e-08	1	1	Nonsignificant
980	hsa-miR-494-5p	-1.14459	2.40844	-3.06052e-08	1	1	Nonsignificant
981	hsa-miR-6787-3p	-1.11623	2.44746	-2.34344e-07	1	1	Nonsignificant
982	hsa-miR-7855-5p	-1.03532	2.37229	-6.23927e-08	1	1	Nonsignificant
983	hsa-miR-548ag	-0.800436	2.39216	-1.015e-07	1	1	Nonsignificant
